# Supplementary material for: Proteins that bind regulatory regions identified by histone modification chromatin immunoprecipitations and mass spectrometry
Source: Nat Commun. 2015 May 20;6:7155. doi: 10.1038/ncomms8155 (PMC4455091; doi:10.1038/ncomms8155)
Supplement: Supplementary Dataset — Dppa2-bound transcription start sites in mouse embryonic stem cells [file ncomms8155-s2.xlsx]

## Sheet: SuppDataset
Supplementary Dataset. Dppa2-bound transcription start sites in mouse embryonic stem cells
Chromosome	Start	End	Peak name	-10*10log(pvalue)	Pile up	Ensembl gene ID	Ensembl Gene Symbol	Distance of peak Summit to TSS	Fold Enrichment
chr1	61685104	61686376	TSS1	257.74	114	ENSMUSG00000052062	Pard3b	119	7.24
chr1	62707179	62708321	TSS2	234.83	211	ENSMUSG00000084333	Gm11599	507	5.51
chr1	62749210	62750480	TSS3	284.99	145	ENSMUSG00000025969	Nrp2	-151	7.45
chr1	63491525	63493378	TSS4	350.03	206	ENSMUSG00000025964	Adam23	-171	5.9
chr1	64578610	64580431	TSS5	194.69	154	ENSMUSG00000025958	Creb1	395	5.25
chr1	9787752	9788900	TSS6	146.6	119	ENSMUSG00000025915	Sgk3	133	5.49
chr1	74324980	74326316	TSS7	377.1	171	ENSMUSG00000064272	Gpbar1	593	10.11
chr1	75232770	75233720	TSS8	135.2	100	ENSMUSG00000026203	Dnajb2	108	6.21
chr1	75355522	75357723	TSS9	293.08	188	ENSMUSG00000026208	Des	153	7.08
chr1	75371262	75372666	TSS10	199.51	137	ENSMUSG00000026207	Speg	366	5.39
chr1	75501620	75504026	TSS11	127.86	171	ENSMUSG00000032968	Inha	-38	3.88
chr1	75542350	75543621	TSS12	108.58	117	ENSMUSG00000006576	Slc4a3	76	4.77
chr1	78653614	78655201	TSS13	146.46	145	ENSMUSG00000032883	Acsl3	-657	5.12
chr1	82582743	82584260	TSS14	318.92	151	ENSMUSG00000079465	Col4a3	309	6.07
chr1	11403665	11404896	TSS15	409.65	132	ENSMUSG00000057715	A830018L16Rik	210	10.02
chr1	87942313	87943970	TSS16	186.75	141	ENSMUSG00000026227	2810459M11Rik	396	7.17
chr1	89080988	89083984	TSS17	356.88	212	ENSMUSG00000036480	1700027L20Rik	315	6.06
chr1	89405429	89407270	TSS18	168.1	140	ENSMUSG00000079434	Neu2	359	4.3
chr1	89749671	89751083	TSS19	145.77	116	ENSMUSG00000070738	Dgkd	321	7.17
chr1	12657917	12658954	TSS20	287.92	244	ENSMUSG00000066918	Gm17644	860	8.36
chr1	90966678	90968019	TSS21	376.13	151	ENSMUSG00000036206	Sh3bp4	171	11.09
chr1	91350765	91352731	TSS22	710.64	236	ENSMUSG00000055013	Agap1	117	13.06
chr1	93262543	93263640	TSS23	118.05	109	ENSMUSG00000047443	Fam132b	164	5.92
chr1	93390911	93391987	TSS24	114	101	ENSMUSG00000034292	Traf3ip1	98	5.76
chr1	93696687	93699781	TSS25	694.48	331	ENSMUSG00000007805	Twist2	-864	8.89
chr1	94727922	94729452	TSS26	270.18	168	ENSMUSG00000034220	Gpc1	276	7.18
chr1	94803143	94804532	TSS27	129.04	126	ENSMUSG00000047067	Dusp28	264	5.76
chr1	94806967	94808544	TSS28	203.26	149	ENSMUSG00000026269	Rnpepl1	-273	5.56
chr1	95132077	95134080	TSS29	259.28	187	ENSMUSG00000047793	Sned1	184	6.76
chr1	97394943	97395988	TSS30	171.21	118	ENSMUSG00000081051	Gm15427	410	5.2
chr1	107676656	107678098	TSS31	175.79	118	ENSMUSG00000026321	Tnfrsf11a	125	4.65
chr1	120524164	120525345	TSS32	158.48	106	ENSMUSG00000026380	Tcfcp2l1	99	6.43
chr1	121421956	121424056	TSS33	101.84	160	ENSMUSG00000037015	Tmem185b	-521	4.55
chr1	122236715	122238161	TSS34	149.46	110	ENSMUSG00000036907	C1ql2	531	5.02
chr1	15276214	15277451	TSS35	315.77	115	ENSMUSG00000092083	Kcnb2	-266	9.1
chr1	129934998	129935898	TSS36	637.57	219	ENSMUSG00000058603	Rpl28-ps1	126	9.93
chr1	133903776	133905108	TSS37	115.36	141	ENSMUSG00000026436	Elk4	189	4.76
chr1	134086584	134087992	TSS38	242.2	126	ENSMUSG00000079330	Lemd1	-454	5.85
chr1	134276975	134278076	TSS39	425.87	159	ENSMUSG00000090079	Gm15849	-336	9.01
chr1	134942109	134943616	TSS40	106.45	149	ENSMUSG00000026447	Pik3c2b	570	4.25
chr1	136186055	136187472	TSS41	294.26	143	ENSMUSG00000026459	Myog	469	8.29
chr1	137042890	137045125	TSS42	227.23	177	ENSMUSG00000026426	Arl8a	293	7.01
chr1	138112032	138113299	TSS43	438.84	160	ENSMUSG00000091279	Gm17643	-64	8.09
chr1	140859594	140860883	TSS44	230.94	138	ENSMUSG00000056268	Dennd1b	448	6.33
chr1	141318156	141319409	TSS45	291.83	135	ENSMUSG00000033964	Zbtb41	-404	6.65
chr1	145585697	145587219	TSS46	252.98	143	ENSMUSG00000018196	Glrx2	-290	10.81
chr1	153602252	153603287	TSS47	330.56	123	ENSMUSG00000043019	Edem3	200	11.09
chr1	154246732	154247835	TSS48	263.27	131	ENSMUSG00000032649	Glt25d2	174	8.09
chr1	156051337	156052820	TSS49	488.28	166	ENSMUSG00000066797	Zfp648	932	8.98
chr1	168930679	168932132	TSS50	194.15	131	ENSMUSG00000060568	Fam78b	-286	5.33
chr1	180457358	180459183	TSS51	135.27	150	ENSMUSG00000026494	Kif26b	-822	4.63
chr1	181597717	181598920	TSS52	152.81	108	ENSMUSG00000038936	Sccpdh	132	4.46
chr1	182570758	182572307	TSS53	223.03	149	ENSMUSG00000058729	Lin9	-401	6.27
chr1	184338551	184339854	TSS54	124.96	114	ENSMUSG00000026510	Trp53bp2	192	5.49
chr1	188790487	188792509	TSS55	789.17	253	ENSMUSG00000039224	D1Pas1	757	10.42
chr1	193149464	193150631	TSS56	105.15	119	ENSMUSG00000026627	Tmem206	263	4.8
chr1	193541484	193543276	TSS57	165.73	172	ENSMUSG00000026623	Lpgat1	250	5.65
chr1	193645126	193645972	TSS58	277.25	109	ENSMUSG00000026622	Nek2	264	8.81
chr1	194014335	194015644	TSS59	114.25	112	ENSMUSG00000058248	Kcnh1	146	5.91
chr1	194978803	194980389	TSS60	130.72	129	ENSMUSG00000026638	Irf6	155	5.56
chr1	196445685	196447116	TSS61	302.35	157	ENSMUSG00000026640	Plxna2	627	8.38
chr1	33776426	33777458	TSS62	144.91	103	ENSMUSG00000004768	Rab23	145	4.63
chr1	34554896	34556463	TSS63	208.88	128	ENSMUSG00000026125	Prss39	865	8.16
chr1	34780104	34781425	TSS64	131.57	118	ENSMUSG00000046858	C230030N03Rik	898	6.07
chr1	36124827	36126456	TSS65	186.97	159	ENSMUSG00000045216	Hs6st1	82	6.07
chr1	36527825	36529468	TSS66	175.27	128	ENSMUSG00000037408	Cnnm4	-185	7.73
chr1	36568190	36570001	TSS67	803.18	272	ENSMUSG00000001138	Cnnm3	172	9.19
chr1	37356504	37357362	TSS68	354.12	121	ENSMUSG00000026113	Inpp4a	214	11.18
chr1	37486305	37487623	TSS69	321.56	128	ENSMUSG00000026111	Unc50	156	9.46
chr1	7167633	7169228	TSS70	400.85	171	ENSMUSG00000048538	Gm9826	-16	8
chr1	43009321	43010753	TSS71	137.35	136	ENSMUSG00000079587	Gpr45	67	4.91
chr1	43502197	43503478	TSS72	212	128	ENSMUSG00000066877	Nck2	452	5.48
chr1	43787207	43788097	TSS73	292.75	114	ENSMUSG00000026051	1500015O10Rik	110	8.95
chr1	44608253	44609561	TSS74	181.23	112	ENSMUSG00000056870	Gulp1	370	5.05
chr1	53353479	53354511	TSS75	192.7	139	ENSMUSG00000026097	Ormdl1	157	8.09
chr1	57433994	57435118	TSS76	295.65	110	ENSMUSG00000038323	1700066M21Rik	166	10.61
chr1	58449690	58451001	TSS77	160.36	130	ENSMUSG00000051223	Bzw1	123	5.31
chr1	59969461	59970915	TSS78	271.29	149	ENSMUSG00000041040	Fam117b	98	6.8
chr1	9535226	9536879	TSS79	926.33	571	ENSMUSG00000061024	Rrs1	339	6.95
chr1	60237282	60238197	TSS80	439.98	116	ENSMUSG00000073664	Nbeal1	133	13.51
chr1	9689585	9691131	TSS81	146.21	121	ENSMUSG00000025912	Mybl1	131	5.12
chr1	63319278	63320730	TSS82	160.46	161	ENSMUSG00000092705	AL669947.1	-67	5.08
chr1	65040468	65041577	TSS83	159.87	173	ENSMUSG00000084416	Rpl10a-ps1	99	5.47
chr1	65097163	65098022	TSS84	758.43	145	ENSMUSG00000070870	Cryge	125	16.07
chr1	65109300	65110284	TSS85	701.2	170	ENSMUSG00000067299	Crygd	138	16.38
chr1	66863471	66864880	TSS86	253.45	134	ENSMUSG00000026004	1110028C15Rik	139	8.29
chr1	10221966	10223610	TSS87	274.36	180	ENSMUSG00000067851	Arfgef1	-103	4.51
chr1	84930635	84931963	TSS88	154.47	125	ENSMUSG00000026220	Slc16a14	202	4.31
chr1	90101588	90102939	TSS89	180.02	119	ENSMUSG00000081984	Dnajb3	96	7.2
chr1	90173425	90174460	TSS90	275.73	169	ENSMUSG00000044783	Hjurp	204	8.56
chr1	90597916	90599311	TSS91	348.01	161	ENSMUSG00000049866	Arl4c	171	8.27
chr1	95056229	95058154	TSS92	382.44	168	ENSMUSG00000034159	2310007B03Rik	-79	6.82
chr1	95531336	95532642	TSS93	184.59	143	ENSMUSG00000026277	Stk25	293	4.8
chr1	95650192	95652152	TSS94	546.17	251	ENSMUSG00000026279	Thap4	156	6.57
chr1	99557169	99558949	TSS95	404.97	237	ENSMUSG00000044768	D1Ertd622e	191	6.07
chr1	13362631	13365023	TSS96	211.66	289	ENSMUSG00000005886	Ncoa2	632	4.19
chr1	108610163	108611630	TSS97	133.45	103	ENSMUSG00000057329	Bcl2	-376	5.43
chr1	130669337	130670809	TSS98	566.64	595	ENSMUSG00000091877	Gm17699	843	6.41
chr1	133034241	133035161	TSS99	238.09	106	ENSMUSG00000016526	Dyrk3	95	9.68
chr1	133140915	133142392	TSS100	175.53	148	ENSMUSG00000026430	Rassf5	315	4.14
chr1	15882221	15883290	TSS101	270.48	139	ENSMUSG00000032719	Gm106	-136	8.75
chr1	134287382	134288796	TSS102	225.39	144	ENSMUSG00000042066	Tmcc2	-467	6.23
chr1	16082846	16084047	TSS103	132.41	101	ENSMUSG00000067795	4930444P10Rik	90	4.56
chr1	135318960	135321271	TSS104	190.07	198	ENSMUSG00000070643	Sox13	321	4.88
chr1	137001048	137002232	TSS105	104.47	140	ENSMUSG00000042793	Lgr6	111	4.93
chr1	137179745	137180971	TSS106	275.4	135	ENSMUSG00000041926	Rnpep	163	6.62
chr1	138156019	138157914	TSS107	457.82	201	ENSMUSG00000052759	Gpr25	155	7.11
chr1	138241727	138242995	TSS108	462.58	170	ENSMUSG00000041570	Camsap1l1	122	9.29
chr1	145549136	145550510	TSS109	221.19	132	ENSMUSG00000026361	Cdc73	-174	7.78
chr1	145623509	145624963	TSS110	155.37	151	ENSMUSG00000018199	Trove2	265	7.35
chr1	149129405	149130476	TSS111	865.04	506	ENSMUSG00000053988	Gm9931	-644	7.09
chr1	153274947	153276343	TSS112	124.83	104	ENSMUSG00000052748	1200016B10Rik	265	5.91
chr1	154576099	154578275	TSS113	565.8	241	ENSMUSG00000080950	Gm7278	-245	9.4
chr1	155179209	155180230	TSS114	205.41	132	ENSMUSG00000026478	Lamc1	179	7.38
chr1	157819623	157820639	TSS115	139.23	104	ENSMUSG00000033671	Cep350	-157	5.46
chr1	158868800	158870397	TSS116	278.5	188	ENSMUSG00000026594	Ralgps2	-149	4.85
chr1	159341739	159343377	TSS117	539.83	203	ENSMUSG00000070565	Rasal2	115	12.94
chr1	163655981	163658103	TSS118	163.92	184	ENSMUSG00000040323	Gm15429	-75	5.16
chr1	166387392	166389407	TSS119	206.69	207	ENSMUSG00000026576	Atp1b1	85	4.58
chr1	168168119	168169177	TSS120	301.68	159	ENSMUSG00000040629	Mael	166	9.94
chr1	168238608	168239844	TSS121	268.17	116	ENSMUSG00000091393	5330438I03Rik	721	6.57
chr1	168338933	168340278	TSS122	219.3	115	ENSMUSG00000040596	Pogk	252	6.29
chr1	169213809	169215584	TSS123	136.1	183	ENSMUSG00000026558	Uck2	527	3.81
chr1	172993632	172997688	TSS124	2241.15	1922	ENSMUSG00000059498	Fcgr3	-928	5.26
chr1	21950848	21952606	TSS125	215.18	148	ENSMUSG00000028033	Kcnq5	606	4.3
chr1	178204607	178205912	TSS126	126.15	116	ENSMUSG00000055214	Pld5	-220	5.23
chr1	178743373	178744477	TSS127	169.05	112	ENSMUSG00000057335	Cep170	113	5.25
chr1	179725861	179726861	TSS128	222.09	107	ENSMUSG00000015961	Adss	180	7.77
chr1	180205875	180207035	TSS129	377.4	134	ENSMUSG00000070489	4930527J03Rik	306	10.11
chr1	180845682	180848481	TSS130	393.08	256	ENSMUSG00000089713	Gm16564	-281	8.3
chr1	23389325	23390270	TSS131	432.83	122	ENSMUSG00000026158	Ogfrl1	130	16.43
chr1	182626473	182627996	TSS132	124.66	138	ENSMUSG00000026497	Mixl1	-328	4.33
chr1	183771627	183773028	TSS133	127.38	133	ENSMUSG00000004880	Lbr	217	4.37
chr1	184212154	184213192	TSS134	143.36	103	ENSMUSG00000038633	Degs1	328	5.27
chr1	184677337	184679648	TSS135	958.75	326	ENSMUSG00000043429	4922505E12Rik	213	9.39
chr1	186634288	186635484	TSS136	163.7	123	ENSMUSG00000026621	Mosc1	280	5.91
chr1	186669022	186670080	TSS137	522.41	174	ENSMUSG00000073481	Mosc2	722	13.82
chr1	186706075	186707211	TSS138	173.36	109	ENSMUSG00000039349	C130074G19Rik	356	6.07
chr1	186822749	186824561	TSS139	252.21	118	ENSMUSG00000026620	Mark1	-33	6.38
chr1	191745533	191746615	TSS140	170.76	103	ENSMUSG00000026603	Smyd2	10	5.51
chr1	192801825	192803519	TSS141	146.35	153	ENSMUSG00000037568	Vash2	170	7
chr1	192848881	192850816	TSS142	177.86	166	ENSMUSG00000066595	Mfsd7b	-376	3.8
chr1	193141209	193142285	TSS143	370.91	106	ENSMUSG00000037499	Nenf	224	11.17
chr1	193219743	193221267	TSS144	461.14	347	ENSMUSG00000026626	Ppp2r5a	646	6.49
chr1	193729916	193731853	TSS145	181.42	172	ENSMUSG00000055833	1700034H15Rik	129	4.92
chr1	25886403	25887720	TSS146	130.67	102	ENSMUSG00000033569	Bai3	-215	5.48
chr1	194660464	194662302	TSS147	123.77	161	ENSMUSG00000047384	A730013G03Rik	32	4.09
chr1	30929633	30931069	TSS148	296.99	181	ENSMUSG00000048874	Phf3	489	5.22
chr1	31005563	31007136	TSS149	158.92	126	ENSMUSG00000026064	Ptp4a1	195	5.31
chr1	33894341	33896164	TSS150	129.3	116	ENSMUSG00000081402	Gm15455	801	6.04
chr1	33964215	33965571	TSS151	204.67	115	ENSMUSG00000042182	Bend6	-176	5.63
chr1	34234513	34235690	TSS152	298.49	108	ENSMUSG00000085306	Gm16750	-152	7.72
chr1	5906132	5907616	TSS153	203.21	105	ENSMUSG00000033774	Npbwr1	105	5.73
chr1	36739289	36740665	TSS154	285.46	147	ENSMUSG00000046337	Fam178b	-44	7.9
chr1	36995653	36997076	TSS155	164.19	111	ENSMUSG00000026116	Tmem131	200	6.32
chr1	6204191	6205600	TSS156	306.78	173	ENSMUSG00000090031	4732440D04Rik	-233	8.04
chr1	37597020	37598421	TSS157	239.16	149	ENSMUSG00000026110	Mgat4a	120	6.89
chr1	37776069	37777401	TSS158	305.55	117	ENSMUSG00000026090	2010300C02Rik	-125	6.62
chr1	38185669	38187257	TSS159	192.26	155	ENSMUSG00000026082	Rev1	392	4.35
chr1	38892353	38893736	TSS160	112.03	118	ENSMUSG00000048814	Lonrf2	-395	4.04
chr1	38953974	38955255	TSS161	109.82	113	ENSMUSG00000026080	Chst10	351	4.25
chr1	39534703	39535936	TSS162	276.74	148	ENSMUSG00000003134	Tbc1d8	108	7.66
chr1	39633238	39634605	TSS163	151.44	125	ENSMUSG00000048234	Rnf149	579	5.04
chr1	51971266	51973178	TSS164	182.75	203	ENSMUSG00000018417	Myo1b	253	5.24
chr1	51997453	51998398	TSS165	222.41	107	ENSMUSG00000072324	Gm8420	92	8.97
chr1	52783082	52784453	TSS166	202.51	102	ENSMUSG00000041439	Mfsd6	456	6.33
chr1	54250901	54252267	TSS167	306.9	159	ENSMUSG00000042807	Hecw2	684	6.23
chr1	54982268	54983831	TSS168	532.59	228	ENSMUSG00000052331	Ankrd44	-209	8.4
chr1	55419105	55420841	TSS169	104.55	114	ENSMUSG00000025977	Boll	-181	3.58
chr1	58561114	58562125	TSS170	229.67	103	ENSMUSG00000026037	Orc2	331	8.58
chr1	9289021	9290403	TSS171	417.98	173	ENSMUSG00000025909	Sntg1	8	7.64
chr1	60099318	60100442	TSS172	459.83	144	ENSMUSG00000026018	Ica1l	-177	8.87
chr1	60622789	60624345	TSS173	242.76	188	ENSMUSG00000026014	Raph1	445	5.29
chr10	3134068	3135637	TSS174	272.2	177	ENSMUSG00000015202	Cnksr3	499	4.7
chr10	6979166	6980547	TSS175	214.75	105	ENSMUSG00000086086	Gm16760	483	6.86
chr10	7309245	7310699	TSS176	347.59	169	ENSMUSG00000019796	Lrp11	657	7.77
chr10	10869049	10869981	TSS177	317.15	116	ENSMUSG00000090112	Shprh	271	9.3
chr10	17774900	17776248	TSS178	143.61	136	ENSMUSG00000019854	Reps1	296	4.72
chr10	18564193	18565335	TSS179	208.97	111	ENSMUSG00000019851	Perp	136	5.48
chr10	19076445	19077572	TSS180	113.36	106	ENSMUSG00000045591	Olig3	822	3.99
chr10	19653322	19655134	TSS181	337.69	237	ENSMUSG00000071369	Map3k5	164	5.31
chr10	19868090	19869631	TSS182	150.98	135	ENSMUSG00000019996	Mtap7	264	3.77
chr10	21877789	21880108	TSS183	316.16	397	ENSMUSG00000075297	H60b	111	4.57
chr10	25797573	25798907	TSS184	158.79	123	ENSMUSG00000039098	Gm9767	13	4.38
chr10	27793917	27796146	TSS185	657.34	255	ENSMUSG00000019889	Ptprk	-221	10.31
chr10	39450804	39453035	TSS186	394.44	253	ENSMUSG00000019841	Rev3l	380	6.82
chr10	40402732	40403802	TSS187	346.05	128	ENSMUSG00000045555	9030224M15Rik	270	9.2
chr10	40603303	40604651	TSS188	142.16	129	ENSMUSG00000019831	Wasf1	950	4.76
chr10	41208752	41210834	TSS189	189.63	143	ENSMUSG00000078451	Ppil6	133	6.09
chr10	41238317	41239901	TSS190	202.29	171	ENSMUSG00000019818	Cd164	258	5.1
chr10	41529600	41530633	TSS191	331.3	130	ENSMUSG00000038332	Sesn1	-271	9.29
chr10	42221154	42222818	TSS192	209.31	170	ENSMUSG00000019804	Snx3	-453	7.57
chr10	43198256	43200019	TSS193	163.92	125	ENSMUSG00000038214	Bend3	564	4.8
chr10	43298073	43299911	TSS194	216.65	199	ENSMUSG00000047139	Cd24a	-477	6.77
chr10	44786403	44787782	TSS195	203.19	151	ENSMUSG00000019849	Prep	106	5.34
chr10	45297484	45298690	TSS196	543.94	144	ENSMUSG00000038822	Hace1	160	11.55
chr10	51953127	51954241	TSS197	316.4	113	ENSMUSG00000019891	Dcbld1	140	10.87
chr10	52409959	52411735	TSS198	686.86	220	ENSMUSG00000038602	Slc35f1	212	10.26
chr10	53194511	53195618	TSS199	452.3	137	ENSMUSG00000056219	Gm5423	418	11.4
chr10	58274859	58277070	TSS200	237.33	238	ENSMUSG00000037990	Sh3rf3	-53	5.03
chr10	59567984	59570667	TSS201	376.31	283	ENSMUSG00000058297	Spock2	765	5.91
chr10	60938016	60939623	TSS202	188.68	158	ENSMUSG00000037151	Lrrc20	33	5.61
chr10	61158121	61159674	TSS203	367.86	171	ENSMUSG00000020087	Tysnd1	733	5.96
chr10	61533480	61534605	TSS204	238.91	107	ENSMUSG00000046687	Gm5424	305	12.36
chr10	61714170	61716224	TSS205	338.96	157	ENSMUSG00000020081	Tacr2	734	10.53
chr10	62442671	62443960	TSS206	124.85	114	ENSMUSG00000020070	Rufy2	255	5.43
chr10	62524026	62525312	TSS207	142.13	121	ENSMUSG00000020072	Pbld1	111	7
chr10	62562570	62563539	TSS208	125.44	102	ENSMUSG00000036816	Atoh7	117	5.22
chr10	72561615	72563185	TSS209	308.87	155	ENSMUSG00000052613	Pcdh15	-90	7.1
chr10	74429572	74430936	TSS210	362.86	195	ENSMUSG00000040009	Gnaz	184	8.36
chr10	74522962	74525119	TSS211	162.97	196	ENSMUSG00000009681	Bcr	-194	5.22
chr10	74868840	74870422	TSS212	133.54	107	ENSMUSG00000033427	Upb1	126	4.27
chr10	77314834	77316595	TSS213	125.14	232	ENSMUSG00000071195	Gm10318	515	4.55
chr10	77531834	77533594	TSS214	147.03	157	ENSMUSG00000000732	Icosl	367	5.64
chr10	79126555	79128710	TSS215	160.51	135	ENSMUSG00000020310	Madcam1	537	4.48
chr10	79179199	79180388	TSS216	144.47	105	ENSMUSG00000020331	Hcn2	479	5.35
chr10	79217629	79218953	TSS217	223.39	140	ENSMUSG00000020327	Fgf22	146	6.72
chr10	79239503	79241827	TSS218	303.94	181	ENSMUSG00000020325	Fstl3	900	8.87
chr10	79281603	79283894	TSS219	532.59	228	ENSMUSG00000035852	9130017N09Rik	-355	8.2
chr10	79353974	79355927	TSS220	218.38	155	ENSMUSG00000061780	Cfd	685	4.7
chr10	79433266	79434280	TSS221	203.54	110	ENSMUSG00000035745	Grin3b	442	6.41
chr10	79479136	79481038	TSS222	432.93	202	ENSMUSG00000035697	Hmha1	217	8.13
chr10	79634111	79635975	TSS223	211.79	166	ENSMUSG00000035595	1600002K03Rik	-684	5.89
chr10	79641469	79642977	TSS224	201.08	152	ENSMUSG00000003070	Efna2	357	4.67
chr10	79843499	79845730	TSS225	2246.72	532	ENSMUSG00000084658	AC152062.1	137	13.82
chr10	80317513	80319255	TSS226	167.42	153	ENSMUSG00000035206	3110056O03Rik	456	5.69
chr10	80714387	80716290	TSS227	332.21	191	ENSMUSG00000004933	Matk	-734	6.25
chr10	80732816	80738305	TSS228	802.99	620	ENSMUSG00000092781	AC155932.1	745	8.89
chr10	80855074	80856863	TSS229	142.67	128	ENSMUSG00000078439	2210404O07Rik	31	5.46
chr10	81021832	81024175	TSS230	115.73	166	ENSMUSG00000054452	Aes	958	3.2
chr10	81111274	81112370	TSS231	290.82	145	ENSMUSG00000074860	Gm10778	126	9.1
chr10	82274524	82275766	TSS232	280.33	147	ENSMUSG00000056821	1700028I16Rik	97	7.05
chr10	84564804	84566579	TSS233	184.04	162	ENSMUSG00000060935	AI597468	266	5.11
chr10	84849314	84850838	TSS234	122.65	135	ENSMUSG00000020042	Btbd11	175	4.73
chr10	86240848	86242407	TSS235	186.62	127	ENSMUSG00000054027	Nt5dc3	185	7.89
chr10	86371098	86372293	TSS236	791.99	208	ENSMUSG00000089881	Gm16280	265	14.56
chr10	87841637	87842820	TSS237	187.1	126	ENSMUSG00000035311	Gnptab	215	6.22
chr10	87921929	87923479	TSS238	139.4	127	ENSMUSG00000020059	Sycp3	248	6.24
chr10	93497940	93499502	TSS239	290.05	169	ENSMUSG00000020021	Fgd6	243	9.27
chr10	94977275	94978680	TSS240	262.98	133	ENSMUSG00000074781	Ube2n	514	7.53
chr10	95402709	95404114	TSS241	153.38	132	ENSMUSG00000036499	Eea1	427	5.75
chr10	97155522	97157183	TSS242	1337.71	249	ENSMUSG00000047025	4921510H08Rik	822	18.36
chr10	99477959	99479406	TSS243	193.5	138	ENSMUSG00000019966	Kitl	-30	3.88
chr10	107768797	107770652	TSS244	527.9	243	ENSMUSG00000035873	Pawr	918	7.12
chr10	110181896	110183132	TSS245	288.46	112	ENSMUSG00000020185	E2f7	-404	6.43
chr10	110601347	110602911	TSS246	136.36	132	ENSMUSG00000020189	Osbpl8	224	5.25
chr10	110909686	110911118	TSS247	155.01	139	ENSMUSG00000058799	Nap1l1	125	6.81
chr10	118890356	118891900	TSS248	299.86	164	ENSMUSG00000034813	Grip1	117	5.71
chr10	122115560	122116824	TSS249	176.96	140	ENSMUSG00000034613	Ppm1h	392	6.34
chr10	125402957	125404155	TSS250	384.92	132	ENSMUSG00000020105	Lrig3	124	10.43
chr10	126432443	126433997	TSS251	242.59	140	ENSMUSG00000065430	Mir26a-2	557	6.87
chr10	126601748	126604336	TSS252	153.15	259	ENSMUSG00000006731	B4galnt1	130	4.12
chr10	127176085	127177333	TSS253	206.04	142	ENSMUSG00000044617	Zbtb39	299	5.34
chr10	127630716	127632603	TSS254	641.25	243	ENSMUSG00000044005	Gls2	-243	8.41
chr10	127813518	127814887	TSS255	301.28	144	ENSMUSG00000014498	Ankrd52	-228	10.21
chr10	127895468	127897150	TSS256	120.85	134	ENSMUSG00000025369	Smarcc2	-156	3.61
chr10	129848994	129850823	TSS257	578.15	251	ENSMUSG00000040540	Gm9770	-144	9.02
chr10	6372633	6373688	TSS258	115.33	100	ENSMUSG00000040675	Mthfd1l	183	6.07
chr10	7674899	7676789	TSS259	108.03	152	ENSMUSG00000015755	Tab2	-419	4.02
chr10	9620020	9621278	TSS260	297.28	139	ENSMUSG00000019790	Stxbp5	53	8.91
chr10	12587738	12589538	TSS261	113.86	179	ENSMUSG00000019820	Utrn	288	4.78
chr10	12683676	12684838	TSS262	276	150	ENSMUSG00000039232	Stx11	33	5.73
chr10	17666873	17668087	TSS263	241.67	118	ENSMUSG00000039879	Heca	208	6.95
chr10	24431267	24432388	TSS264	298.14	130	ENSMUSG00000037370	Enpp1	262	7.96
chr10	29081098	29082160	TSS265	292.99	125	ENSMUSG00000038876	Rnf146	601	7.2
chr10	30522264	30523572	TSS266	351.06	150	ENSMUSG00000039697	Ncoa7	-106	9.59
chr10	31327968	31329885	TSS267	120.95	168	ENSMUSG00000063760	Rnf217	-157	3.58
chr10	32609252	32610471	TSS268	502.05	162	ENSMUSG00000069670	Nkain2	468	10.61
chr10	39861028	39862275	TSS269	124.67	103	ENSMUSG00000019838	Slc16a10	197	4.46
chr10	41773770	41775347	TSS270	216.87	131	ENSMUSG00000085666	Gm9855	203	4.89
chr10	43175174	43176590	TSS271	157.72	155	ENSMUSG00000069648	Gm3699	134	6.44
chr10	45008869	45009879	TSS272	360.47	124	ENSMUSG00000090088	Gm15934	-233	8.02
chr10	45205349	45206932	TSS273	309.97	171	ENSMUSG00000063804	Lin28b	-392	4.89
chr10	48944730	48945611	TSS274	464.39	297	ENSMUSG00000091943	A730099G02Rik	468	8.05
chr10	53470267	53471671	TSS275	240.56	139	ENSMUSG00000019856	Fam184a	-250	6.62
chr10	53794164	53795916	TSS276	175.49	162	ENSMUSG00000003746	Man1a	122	4.62
chr10	57692824	57697650	TSS277	200.63	2889	ENSMUSG00000075046	Gm10807	533	3.45
chr10	59078291	59079762	TSS278	126.13	128	ENSMUSG00000009647	Ccdc109a	154	5.91
chr10	60158776	60160182	TSS279	285.28	120	ENSMUSG00000012819	Cdh23	-188	7.38
chr10	60214931	60216591	TSS280	217.97	116	ENSMUSG00000020100	Slc29a3	-695	7.62
chr10	60735491	60736659	TSS281	363.23	153	ENSMUSG00000059901	Adamts14	146	8.84
chr10	61692986	61694380	TSS282	518.09	151	ENSMUSG00000037031	Tspan15	93	12.42
chr10	61948724	61949723	TSS283	307.41	105	ENSMUSG00000020078	Vps26a	250	11.12
chr10	62064615	62066160	TSS284	114.77	125	ENSMUSG00000020075	Ddx21	-175	4.92
chr10	66558723	66560274	TSS285	101.24	134	ENSMUSG00000019873	Reep3	223	4.09
chr10	67010323	67012301	TSS286	153.44	193	ENSMUSG00000057134	Ado	31	4.78
chr10	68675197	68676641	TSS287	180.44	114	ENSMUSG00000090622	A930033H14Rik	-56	4.77
chr10	70621593	70623043	TSS288	224.39	154	ENSMUSG00000014329	Bicc1	94	6.53
chr10	70747265	70748414	TSS289	667.52	236	ENSMUSG00000019927	Ube2d1	126	9.42
chr10	75022389	75023669	TSS290	283.74	153	ENSMUSG00000046807	AI646023	144	6.7
chr10	75321881	75323292	TSS291	244.06	217	ENSMUSG00000033307	Mif	151	5.9
chr10	75807285	75808655	TSS292	117.56	116	ENSMUSG00000020231	Dip2a	379	4.24
chr10	76032284	76033697	TSS293	436.87	150	ENSMUSG00000085468	Gm15343	552	10.11
chr10	76879777	76881606	TSS294	366.89	201	ENSMUSG00000020262	Adarb1	276	8.84
chr10	77273784	77274922	TSS295	124.42	150	ENSMUSG00000090579	Gm7137	451	3.75
chr10	77288874	77290038	TSS296	131.36	144	ENSMUSG00000069582	Krtap10-4	529	4.79
chr10	77814292	77815795	TSS297	198.6	123	ENSMUSG00000001211	Agpat3	444	5.73
chr10	79016831	79018205	TSS298	174.7	119	ENSMUSG00000042570	Mier2	477	6.63
chr10	79327456	79330258	TSS299	248.04	277	ENSMUSG00000090860	Gm17134	-549	4.85
chr10	79336401	79337771	TSS300	144.42	104	ENSMUSG00000035835	BC005764	-36	5
chr10	79810045	79812441	TSS301	349.71	243	ENSMUSG00000043822	Adamtsl5	-222	6.56
chr10	80305797	80307493	TSS302	433.32	184	ENSMUSG00000051067	Lingo3	-247	6.9
chr10	80805430	80806615	TSS303	116.63	107	ENSMUSG00000034872	Gipc3	-10	4.51
chr10	80944833	80946005	TSS304	123.91	133	ENSMUSG00000034818	Celf5	149	5.13
chr10	80960904	80962644	TSS305	512.07	224	ENSMUSG00000044199	S1pr4	972	6.76
chr10	82799793	82800974	TSS306	347.93	135	ENSMUSG00000034591	Slc41a2	508	10.12
chr10	83902762	83904291	TSS307	139.15	148	ENSMUSG00000020032	Nuak1	107	4.41
chr10	83995765	83997486	TSS308	315.22	179	ENSMUSG00000046841	Ckap4	92	5.71
chr10	87965958	87967030	TSS309	239.44	128	ENSMUSG00000060002	Chpt1	282	6.7
chr10	90544795	90546289	TSS310	151.44	126	ENSMUSG00000019979	Apaf1	301	5.51
chr10	90585944	90587015	TSS311	434.18	158	ENSMUSG00000061904	Slc25a3	466	12.48
chr10	94405851	94408314	TSS312	103.45	218	ENSMUSG00000074785	Plxnc1	93	3.5
chr10	115549909	115551809	TSS313	1291.68	297	ENSMUSG00000074734	4933416C03Rik	364	13.98
chr10	115909908	115911630	TSS314	236.96	173	ENSMUSG00000054934	Kcnmb4	236	7.02
chr10	116017799	116019489	TSS315	143.43	139	ENSMUSG00000020166	Cnot2	-245	4.38
chr10	116386607	116387761	TSS316	352.06	190	ENSMUSG00000064181	Rab3ip	89	9.68
chr10	117182519	117183952	TSS317	575.29	265	ENSMUSG00000060181	Slc35e3	167	10.38
chr10	118305060	118307235	TSS318	211.52	155	ENSMUSG00000028630	Dyrk2	-113	5.37
chr10	120414914	120416914	TSS319	208.78	149	ENSMUSG00000048661	Lemd3	-263	7.59
chr10	120746751	120748493	TSS320	116.51	136	ENSMUSG00000052302	Tbc1d30	417	3.93
chr10	120912274	120913615	TSS321	164.48	102	ENSMUSG00000025795	Rassf3	45	6.33
chr10	121483693	121485379	TSS322	330.05	170	ENSMUSG00000020121	Srgap1	-311	9.39
chr10	122512780	122513689	TSS323	394.26	138	ENSMUSG00000034602	Mon2	276	9.53
chr10	122633251	122634672	TSS324	328.61	157	ENSMUSG00000020124	Usp15	-244	8.06
chr10	127830881	127832338	TSS325	298.52	125	ENSMUSG00000090761	Gm17201	685	7.38
chr11	100931031	100932774	TSS326	155.84	201	ENSMUSG00000001751	Naglu	217	5.42
chr11	101526492	101528938	TSS327	651.15	303	ENSMUSG00000034936	Arl4d	177	9.71
chr11	102622233	102625146	TSS328	106.79	262	ENSMUSG00000020926	Adam11	961	3.78
chr11	103031488	103033168	TSS329	370.97	221	ENSMUSG00000055805	Fmnl1	24	6.48
chr11	103205451	103207215	TSS330	161.18	202	ENSMUSG00000085887	Gm11648	-96	4.63
chr11	103510333	103511854	TSS331	352.03	212	ENSMUSG00000046215	Rprml	-117	6.63
chr11	105450839	105452040	TSS332	151.1	144	ENSMUSG00000053580	Tanc2	85	4.67
chr11	105828647	105830732	TSS333	170.01	177	ENSMUSG00000020681	Ace	107	4.79
chr11	105944987	105946965	TSS334	315.75	228	ENSMUSG00000020700	Map3k3	236	5.78
chr11	106888701	106889973	TSS335	154.53	117	ENSMUSG00000078607	1810010H24Rik	-262	5.73
chr11	114534538	114536358	TSS336	157.43	149	ENSMUSG00000034714	Ttyh2	-631	7.82
chr11	116076074	116078488	TSS337	246.3	199	ENSMUSG00000092300	Cdk3-ps	284	5.38
chr11	116326912	116328091	TSS338	213.55	103	ENSMUSG00000086826	Gm11739	-299	7.41
chr11	116365260	116366593	TSS339	324.82	171	ENSMUSG00000081318	Rpl36-ps1	96	7.43
chr11	116447950	116448875	TSS340	201.02	107	ENSMUSG00000020804	Aanat	655	8.03
chr11	116779798	116781274	TSS341	221.12	168	ENSMUSG00000043857	Mgat5b	158	6.07
chr11	116975823	116977176	TSS342	136.31	119	ENSMUSG00000020823	Sec14l1	143	5.26
chr11	120222062	120224012	TSS343	424.47	186	ENSMUSG00000025380	Fscn2	728	9.76
chr11	120469487	120471114	TSS344	166.74	161	ENSMUSG00000044034	Npb	89	3.95
chr11	121691213	121692546	TSS345	254.56	135	ENSMUSG00000039198	Ptchd3	318	7.2
chr11	3188337	3191723	TSS346	144.69	423	ENSMUSG00000020453	Patz1	422	4.71
chr11	3387504	3388668	TSS347	124.59	108	ENSMUSG00000034579	Pla2g3	21	5.13
chr11	3432997	3433953	TSS348	262.34	114	ENSMUSG00000084962	Gm11947	-742	9.56
chr11	3528613	3529793	TSS349	199.16	162	ENSMUSG00000084310	Gm11950	264	5.07
chr11	3930853	3932271	TSS350	123.81	133	ENSMUSG00000019368	Sec14l4	422	4.94
chr11	4135909	4138045	TSS351	624.83	269	ENSMUSG00000058755	Osm	189	8.28
chr11	4773744	4774992	TSS352	122.94	117	ENSMUSG00000034285	Nipsnap1	185	6.21
chr11	5420351	5421888	TSS353	287.08	225	ENSMUSG00000020484	Xbp1	466	6.38
chr11	5533740	5534801	TSS354	436.23	160	ENSMUSG00000081021	Gm11964	11	6.91
chr11	5761269	5763146	TSS355	143.14	202	ENSMUSG00000020473	Aebp1	144	5.62
chr11	6191261	6192508	TSS356	113.64	108	ENSMUSG00000020456	Ogdh	405	4.63
chr11	6288451	6290198	TSS357	308.15	278	ENSMUSG00000041164	Zmiz2	480	7.08
chr11	6557573	6559090	TSS358	108.42	121	ENSMUSG00000041046	Ramp3	168	3.12
chr11	6962918	6964965	TSS359	201.02	160	ENSMUSG00000020431	Adcy1	319	6.26
chr11	7097443	7098439	TSS360	444.69	127	ENSMUSG00000020429	Igfbp1	382	12.64
chr11	16157240	16158280	TSS361	424.81	149	ENSMUSG00000048834	Vstm2a	-52	9.37
chr11	16651556	16653649	TSS362	204.78	255	ENSMUSG00000020122	Egfr	558	4.39
chr11	17058739	17060319	TSS363	186.89	161	ENSMUSG00000033953	Ppp3r1	216	5.2
chr11	20991036	20992193	TSS364	141.67	143	ENSMUSG00000020134	Peli1	365	5.18
chr11	21138289	21139855	TSS365	893.34	305	ENSMUSG00000020128	Vps54	-1	6.63
chr11	22412107	22413170	TSS366	220.24	143	ENSMUSG00000049904	Tmem17	422	5.31
chr11	23397230	23398556	TSS367	189.18	127	ENSMUSG00000086459	1700030C12Rik	61	7.45
chr11	29273044	29274516	TSS368	241.41	191	ENSMUSG00000032740	Ccdc88a	131	6.07
chr11	30166694	30168837	TSS369	314.37	347	ENSMUSG00000073073	Gm8098	351	5.15
chr11	30671414	30672669	TSS370	185.89	143	ENSMUSG00000040850	Psme4	85	4.08
chr11	30785101	30785996	TSS371	195.68	135	ENSMUSG00000043999	Gpr75	-24	5.87
chr11	31865188	31866315	TSS372	245.36	167	ENSMUSG00000020299	4930524B15Rik	148	5.5
chr11	32084472	32085649	TSS373	116.82	118	ENSMUSG00000081613	Gm12109	204	3.77
chr11	32183211	32184720	TSS374	148.43	164	ENSMUSG00000069919	Hba-a1	744	4.73
chr11	32186641	32187803	TSS375	318.87	170	ENSMUSG00000073063	Hbq1b	400	8.04
chr11	32196028	32197537	TSS376	117.9	158	ENSMUSG00000069917	Hba-a2	516	4.32
chr11	32199764	32200938	TSS377	398.92	160	ENSMUSG00000020295	Hbq1a	401	10.05
chr11	32354276	32356150	TSS378	717.44	398	ENSMUSG00000044949	Ubtd2	-157	9.93
chr11	32432055	32433786	TSS379	208.9	213	ENSMUSG00000020272	Stk10	-334	5.59
chr11	32541959	32543594	TSS380	139.96	186	ENSMUSG00000020271	Fbxw11	326	4.55
chr11	32625322	32627312	TSS381	3100	1864	ENSMUSG00000073057	Gm10462	176	8.55
chr11	34934377	34935783	TSS382	222.28	247	ENSMUSG00000056427	Slit3	357	4.47
chr11	35429888	35430863	TSS383	320.83	101	ENSMUSG00000065583	Mir218-2	166	14.61
chr11	41522849	41524118	TSS384	1225.52	734	ENSMUSG00000087306	A230004M16Rik	-144	5.46
chr11	43495261	43496639	TSS385	142.22	158	ENSMUSG00000044950	Pwwp2a	182	3.78
chr11	45642496	45643591	TSS386	376.93	279	ENSMUSG00000076031	AL645948.1	7	4.56
chr11	45793221	45795084	TSS387	203.6	200	ENSMUSG00000040489	Sox30	870	6.11
chr11	48961799	48962883	TSS388	541.53	130	ENSMUSG00000050763	Olfr1395	414	15.32
chr11	49659464	49661187	TSS389	135.45	240	ENSMUSG00000020366	Mapk9	262	5.26
chr11	49714533	49717376	TSS390	222.98	365	ENSMUSG00000020374	Rasgef1c	205	5.79
chr11	49838277	49839618	TSS391	197.41	139	ENSMUSG00000020376	Rnf130	326	6.11
chr11	49944173	49945523	TSS392	171.25	191	ENSMUSG00000036644	Tbc1d9b	126	7.75
chr11	50190094	50192197	TSS393	318.26	297	ENSMUSG00000007850	Hnrnph1	150	9.9
chr11	50664124	50665384	TSS394	181.77	130	ENSMUSG00000000617	Grm6	486	5.6
chr11	51103003	51104607	TSS395	127.51	153	ENSMUSG00000063564	Col23a1	173	4.13
chr11	51780651	51781808	TSS396	107.93	121	ENSMUSG00000020392	Cdkn2aipnl	99	5.32
chr11	52173884	52175448	TSS397	130.69	193	ENSMUSG00000020402	Vdac1	55	4.33
chr11	52209748	52210713	TSS398	133.45	103	ENSMUSG00000036275	9530068E07Rik	176	6.15
chr11	52577609	52579711	TSS399	229.36	216	ENSMUSG00000036264	Fstl4	-44	5.96
chr11	53163589	53164955	TSS400	186.01	204	ENSMUSG00000049470	Aff4	-274	5.89
chr11	53270430	53271485	TSS401	174.99	114	ENSMUSG00000018387	Shroom1	328	5.44
chr11	53582690	53585172	TSS402	177.68	290	ENSMUSG00000018899	Irf1	322	5.37
chr11	54251308	54252332	TSS403	179.15	136	ENSMUSG00000035992	Fnip1	369	5.16
chr11	54911309	54912962	TSS404	251.32	165	ENSMUSG00000000594	Gm2a	991	10.88
chr11	57457653	57459474	TSS405	244.33	278	ENSMUSG00000020520	Galnt10	-450	5.29
chr11	57614055	57616518	TSS406	272.16	350	ENSMUSG00000020519	Sap30l	138	6.42
chr11	57821759	57823723	TSS407	120.87	236	ENSMUSG00000037331	Larp1	186	3.91
chr11	57916693	57918531	TSS408	245.29	202	ENSMUSG00000020515	Cnot8	158	6.34
chr11	58120316	58121827	TSS409	137.9	170	ENSMUSG00000037243	Zfp692	626	4.27
chr11	58478849	58480263	TSS410	423.95	218	ENSMUSG00000063549	Olfr179	480	7.36
chr11	58591493	58592620	TSS411	176.07	107	ENSMUSG00000056959	Olfr315	539	6.43
chr11	58599705	58600990	TSS412	407.79	144	ENSMUSG00000059504	Olfr314	832	12.83
chr11	58774976	58776052	TSS413	208.76	149	ENSMUSG00000080152	Gm12260	249	5.25
chr11	58790493	58792569	TSS414	191.47	219	ENSMUSG00000020455	Trim11	150	5.7
chr11	59015317	59016548	TSS415	216.21	141	ENSMUSG00000036860	Mrpl55	180	8.28
chr11	59119072	59123509	TSS416	344.25	469	ENSMUSG00000000126	Wnt9a	192	5.37
chr11	59188473	59189525	TSS417	174.72	106	ENSMUSG00000086910	Gm15755	37	7.28
chr11	59263188	59264609	TSS418	155.23	150	ENSMUSG00000036819	Jmjd4	396	5.54
chr11	59917012	59920556	TSS419	443.99	473	ENSMUSG00000062115	Rai1	84	6.27
chr11	60385887	60390526	TSS420	1196.33	2020	ENSMUSG00000090281	Gm17423	823	5.34
chr11	60512943	60514038	TSS421	208.84	129	ENSMUSG00000020536	Llgl1	174	7.84
chr11	60744670	60746670	TSS422	143.41	194	ENSMUSG00000018932	Map2k3	169	4.93
chr11	61296345	61300117	TSS423	255.84	330	ENSMUSG00000042436	Mfap4	-682	5.36
chr11	61496881	61498994	TSS424	183	225	ENSMUSG00000042377	Fam83g	791	4.91
chr11	61769967	61771174	TSS425	392.67	187	ENSMUSG00000042331	Specc1	196	8.09
chr11	62061493	62063647	TSS426	539.87	383	ENSMUSG00000018500	Adora2b	100	6.63
chr11	62094442	62095676	TSS427	531.81	240	ENSMUSG00000042298	Ttc19	167	12.69
chr11	62562765	62565286	TSS428	1113.26	428	ENSMUSG00000072843	Gm10428	-603	14.86
chr11	62692609	62693998	TSS429	139.68	145	ENSMUSG00000014177	Fam18b	255	6.19
chr11	63777452	63778387	TSS430	265.56	105	ENSMUSG00000086359	9630013K17Rik	152	10.67
chr11	67177798	67179347	TSS431	991	286	ENSMUSG00000084567	7SK	947	12.54
chr11	67268211	67269931	TSS432	119	180	ENSMUSG00000033066	Gas7	-309	3.48
chr11	67508479	67509580	TSS433	239.44	128	ENSMUSG00000020907	Rcvrn	75	6.39
chr11	67734738	67736360	TSS434	134.32	198	ENSMUSG00000055134	9130017K11Rik	185	3.9
chr11	68245385	68246620	TSS435	159.55	133	ENSMUSG00000020901	Pik3r5	141	5.93
chr11	68970041	68971092	TSS436	176.94	118	ENSMUSG00000032807	Alox12b	92	6.36
chr11	69153484	69155026	TSS437	164.43	230	ENSMUSG00000043419	A030009H04Rik	-115	3.78
chr11	69207994	69209215	TSS438	115.09	111	ENSMUSG00000059278	Lsmd1	-746	4.54
chr11	69445947	69447143	TSS439	174.4	130	ENSMUSG00000018765	Fxr2	105	6.21
chr11	69578712	69581314	TSS440	489.72	327	ENSMUSG00000018750	Zbtb4	-257	5.85
chr11	69748728	69750192	TSS441	164.56	175	ENSMUSG00000018554	Ybx2	272	5.28
chr11	70428109	70431286	TSS442	508.41	357	ENSMUSG00000087279	4930544D05Rik	619	7.56
chr11	70513037	70515433	TSS443	158.65	232	ENSMUSG00000020821	Kif1c	97	3.71
chr11	72127305	72128362	TSS444	369.95	155	ENSMUSG00000070388	Fbxo39	-4	9.18
chr11	72420303	72422241	TSS445	120.26	267	ENSMUSG00000020794	Ube2g1	396	3.61
chr11	72831876	72833621	TSS446	142.3	230	ENSMUSG00000020785	Camkk1	122	5.8
chr11	72973189	72974896	TSS447	156.85	193	ENSMUSG00000005950	P2rx5	56	5.5
chr11	73142486	73143967	TSS448	834.44	283	ENSMUSG00000069825	Spata22	397	10.4
chr11	75323370	75324678	TSS449	219.79	193	ENSMUSG00000038195	Rilp	498	6.07
chr11	75401234	75402627	TSS450	206.09	172	ENSMUSG00000017781	Pitpna	144	5.82
chr11	75607787	75610778	TSS451	352.41	322	ENSMUSG00000087059	Gm12339	479	5.82
chr11	76414679	76415896	TSS452	559.96	269	ENSMUSG00000024205	Rpl36-ps2	167	10.8
chr11	76485249	76488041	TSS453	222.39	340	ENSMUSG00000044243	Bhlha9	178	5.87
chr11	76809786	76812701	TSS454	141.28	222	ENSMUSG00000020838	Slc6a4	-199	4.57
chr11	76963095	76964678	TSS455	192.03	168	ENSMUSG00000081930	Gm12345	362	5.38
chr11	77275463	77276708	TSS456	240.68	144	ENSMUSG00000020836	Coro6	-2	5.55
chr11	77327484	77329878	TSS457	177.71	275	ENSMUSG00000000686	Abhd15	331	5.55
chr11	77576046	77578220	TSS458	384.68	329	ENSMUSG00000000631	Myo18a	-126	5.67
chr11	77844961	77846594	TSS459	195.72	224	ENSMUSG00000020834	Dhrs13	168	5.01
chr11	77850868	77852306	TSS460	268.14	161	ENSMUSG00000061981	Flot2	407	6.38
chr11	78074653	78075853	TSS461	267.97	169	ENSMUSG00000010277	2610507B11Rik	-398	5.68
chr11	78141577	78142846	TSS462	154.64	157	ENSMUSG00000041958	Pigs	132	4.74
chr11	78279025	78280873	TSS463	178.24	184	ENSMUSG00000020829	Slc46a1	199	4.79
chr11	79403948	79405891	TSS464	283.64	260	ENSMUSG00000017639	Rab11fip4	7	5.74
chr11	79967323	79968767	TSS465	275.95	195	ENSMUSG00000020709	Adap2	140	6.79
chr11	80021352	80023390	TSS466	327.74	319	ENSMUSG00000017686	Rhot1	198	7.6
chr11	80241876	80243631	TSS467	107.25	178	ENSMUSG00000017428	Psmd11	361	5.5
chr11	80289669	80291959	TSS468	900.16	464	ENSMUSG00000048895	Cdk5r1	102	9.45
chr11	83612884	83615066	TSS469	244.69	220	ENSMUSG00000081342	Gm11434	785	6.35
chr11	83777692	83778387	TSS470	152.87	122	ENSMUSG00000034940	Synrg	179	5.69
chr11	85698917	85700361	TSS471	155.66	184	ENSMUSG00000000094	Tbx4	-437	4.95
chr11	86014081	86015533	TSS472	103.15	159	ENSMUSG00000085208	4632419I22Rik	143	4.46
chr11	87430189	87431858	TSS473	968.06	311	ENSMUSG00000070345	Hsf5	-183	8.26
chr11	87567968	87569341	TSS474	178.46	109	ENSMUSG00000084796	A430104N18Rik	-67	6.14
chr11	87912098	87913579	TSS475	143.13	167	ENSMUSG00000018378	Cuedc1	292	4.35
chr11	88107513	88108612	TSS476	330.91	137	ENSMUSG00000034031	1700106J16Rik	467	8.27
chr11	88169005	88170475	TSS477	144.04	101	ENSMUSG00000085246	Gm15893	-253	8.4
chr11	90498887	90500325	TSS478	106.51	146	ENSMUSG00000020544	Cox11	166	4.16
chr11	93856913	93858417	TSS479	218.88	151	ENSMUSG00000020859	Spag9	136	6.72
chr11	94424913	94427332	TSS480	326.57	264	ENSMUSG00000039084	Chad	-4	5.36
chr11	94602775	94604281	TSS481	1132.34	259	ENSMUSG00000020870	Cdc34-ps	183	17.8
chr11	94980919	94982495	TSS482	129.38	128	ENSMUSG00000001510	Dlx3	97	4.21
chr11	95037785	95038907	TSS483	308.32	132	ENSMUSG00000083548	Gm11514	290	8.15
chr11	96109634	96110714	TSS484	142.48	113	ENSMUSG00000083337	Gm11539	265	6.21
chr11	97140743	97141895	TSS485	121.79	127	ENSMUSG00000086680	Gm11592	-149	4
chr11	97223141	97224998	TSS486	141.09	194	ENSMUSG00000038485	Socs7	226	3.73
chr11	97276616	97278826	TSS487	122.04	215	ENSMUSG00000049807	Arhgap23	198	5.78
chr11	98147126	98147811	TSS488	456.18	112	ENSMUSG00000093673	NA	741	14.56
chr11	98245099	98246519	TSS489	472.95	243	ENSMUSG00000007877	Tcap	557	10.5
chr11	98246934	98252402	TSS490	638.87	611	ENSMUSG00000038216	Pnmt	120	5.81
chr11	98411959	98413178	TSS491	119.53	116	ENSMUSG00000017195	Zpbp2	103	7.37
chr11	98459151	98461069	TSS492	122.91	162	ENSMUSG00000086545	Gm12	971	4.04
chr11	98655669	98658383	TSS493	122.57	308	ENSMUSG00000052915	Msl1	621	3.17
chr11	98697071	98699655	TSS494	155.29	252	ENSMUSG00000038020	Rapgefl1	91	5.35
chr11	99646395	99647454	TSS495	254.05	174	ENSMUSG00000090037	Krtap4-9	381	4.85
chr11	99793233	99794552	TSS496	424.96	203	ENSMUSG00000086688	Gm11560	17	11.54
chr11	99876935	99877853	TSS497	844.13	215	ENSMUSG00000035592	Krt33a	166	20.37
chr11	99890607	99891448	TSS498	903.01	198	ENSMUSG00000057723	Krt33b	150	22.98
chr11	99902156	99903031	TSS499	628.5	177	ENSMUSG00000043485	Krt34	160	17.55
chr11	99911348	99912056	TSS500	428.65	113	ENSMUSG00000048981	Krt31	203	15.7
chr11	99982061	99982927	TSS501	254.32	108	ENSMUSG00000044041	Krt13	340	8.56
chr11	100067314	100069400	TSS502	438.59	218	ENSMUSG00000045545	Krt14	-166	8.57
chr11	100109583	100110676	TSS503	173.12	124	ENSMUSG00000053797	Krt16	166	6.91
chr11	100121458	100123304	TSS504	212.71	244	ENSMUSG00000035557	Krt17	-56	5.17
chr11	100572728	100575984	TSS505	120.28	297	ENSMUSG00000020918	Kat2a	130	4.63
chr11	100622893	100623863	TSS506	201.29	114	ENSMUSG00000045471	Hcrt	826	10.11
chr11	100631199	100632802	TSS507	105.02	129	ENSMUSG00000017747	Ghdc	402	5.13
chr11	100980490	100982505	TSS508	101.1	184	ENSMUSG00000017802	Fam134c	142	4
chr11	101645026	101646795	TSS509	188.02	231	ENSMUSG00000017724	Etv4	219	5.77
chr11	102006379	102009868	TSS510	1322.48	596	ENSMUSG00000087339	Gm11586	-573	9.35
chr11	102558596	102559716	TSS511	181.03	134	ENSMUSG00000020925	Ccdc43	-135	7.12
chr11	102679574	102681227	TSS512	138.74	177	ENSMUSG00000034520	Gjc1	760	3.85
chr11	102806076	102808564	TSS513	100.25	255	ENSMUSG00000045532	C1ql1	32	3.98
chr11	103053088	103055864	TSS514	317.51	315	ENSMUSG00000092371	RP23-341C5.10	-768	6.07
chr11	103273323	103274792	TSS515	118.61	175	ENSMUSG00000034247	Plekhm1	-295	5.97
chr11	103740803	103741809	TSS516	152.41	115	ENSMUSG00000092540	RP23-326K2.4	7	5.57
chr11	104432461	104433131	TSS517	182.74	121	ENSMUSG00000082706	Gm11663	-11	5.74
chr11	107330313	107332495	TSS518	126.61	192	ENSMUSG00000040430	Pitpnc1	26	3.48
chr11	108802870	108804400	TSS519	258.32	148	ENSMUSG00000086268	Gm11670	105	7.2
chr11	115126611	115128850	TSS520	119.45	195	ENSMUSG00000020734	Grin2c	423	4.75
chr11	115308936	115309999	TSS521	223.75	134	ENSMUSG00000093096	AL645470.1	-76	8.46
chr11	115396581	115397890	TSS522	149.87	159	ENSMUSG00000020738	Sumo2	162	5.85
chr11	115473108	115474836	TSS523	150.47	149	ENSMUSG00000020743	Mif4gd	161	6.23
chr11	115936616	115939992	TSS524	109.6	319	ENSMUSG00000057948	Unc13d	412	3.76
chr11	115987188	115989384	TSS525	247.14	229	ENSMUSG00000020773	Trim47	654	6.34
chr11	115990919	115993040	TSS526	117.65	208	ENSMUSG00000054517	Trim65	521	4.01
chr11	116098713	116100117	TSS527	117.6	130	ENSMUSG00000034282	Evpl	-168	4.66
chr11	116273377	116274994	TSS528	234.96	174	ENSMUSG00000052949	Rnf157	287	4.29
chr11	116514792	116516373	TSS529	109.61	151	ENSMUSG00000020810	Cygb	-58	3.41
chr11	119089008	119090090	TSS530	133.03	105	ENSMUSG00000039976	Tbc1d16	228	6.38
chr11	119947394	119948631	TSS531	125.3	127	ENSMUSG00000039781	Azi1	139	5.54
chr11	120352914	120354099	TSS532	203.15	145	ENSMUSG00000086929	Gm11788	103	5.27
chr11	120478531	120480560	TSS533	202.39	198	ENSMUSG00000025137	Pcyt2	-816	5.3
chr11	120520630	120522788	TSS534	203.24	230	ENSMUSG00000042988	Notum	662	3.96
chr11	120644117	120646653	TSS535	159.9	254	ENSMUSG00000025158	Rfng	119	4.78
chr11	3548283	3549936	TSS536	134.54	178	ENSMUSG00000056579	Tug1	105	5.95
chr11	3762857	3764365	TSS537	189.21	133	ENSMUSG00000020435	Osbp2	305	5.7
chr11	3812182	3814426	TSS538	168.03	268	ENSMUSG00000048807	Slc35e4	885	4.6
chr11	4130490	4131637	TSS539	499.91	167	ENSMUSG00000084012	Gm11956	356	9.86
chr11	4493888	4494978	TSS540	353.02	166	ENSMUSG00000034354	Mtmr3	467	6.89
chr11	4644748	4647934	TSS541	222.26	362	ENSMUSG00000009075	Cabp7	-164	4.22
chr11	4846545	4848473	TSS542	293.28	312	ENSMUSG00000020396	Nefh	556	4.3
chr11	5051461	5053084	TSS543	240.38	190	ENSMUSG00000034164	Emid1	90	5.54
chr11	5343518	5345729	TSS544	413.19	310	ENSMUSG00000041961	Znrf3	423	5.84
chr11	5614952	5618802	TSS545	590.13	474	ENSMUSG00000020477	Mrps24	-215	9.22
chr11	5661671	5662644	TSS546	438.84	178	ENSMUSG00000049680	Urgcp	121	9.38
chr11	5702971	5704081	TSS547	449.8	174	ENSMUSG00000020475	Pgam2	50	8.4
chr11	5777606	5778772	TSS548	186.14	137	ENSMUSG00000020471	Pold2	216	7.55
chr11	6504637	6506288	TSS549	220.42	206	ENSMUSG00000041073	Nacad	364	5.04
chr11	6560339	6561971	TSS550	607.97	262	ENSMUSG00000086373	Gm11978	-929	13.54
chr11	7112455	7114656	TSS551	343.45	279	ENSMUSG00000020427	Igfbp3	158	6.79
chr11	8563390	8565048	TSS552	325.35	214	ENSMUSG00000020422	Tns3	33	6.62
chr11	9049550	9050802	TSS553	425.26	202	ENSMUSG00000043177	Gm11993	-13	13.89
chr11	11584337	11586546	TSS554	563.42	334	ENSMUSG00000085652	Gm11999	-665	7.04
chr11	12363629	12365484	TSS555	255.88	203	ENSMUSG00000020173	Cobl	107	7.34
chr11	16951539	16952595	TSS556	245.17	102	ENSMUSG00000020120	Plek	291	7.7
chr11	20012237	20013634	TSS557	258.25	148	ENSMUSG00000020152	Actr2	-281	5.36
chr11	20148648	20150215	TSS558	104.3	196	ENSMUSG00000044066	Cep68	-238	3.52
chr11	20231735	20233659	TSS559	128.31	200	ENSMUSG00000020142	Slc1a4	403	3.82
chr11	20640578	20642176	TSS560	101.81	175	ENSMUSG00000049659	Aftph	294	3.91
chr11	21583035	21584353	TSS561	352.84	151	ENSMUSG00000083761	Pgam1-ps1	110	11.15
chr11	22757968	22760832	TSS562	110.33	319	ENSMUSG00000084081	Gm12057	-26	5
chr11	23532869	23534191	TSS563	645.8	239	ENSMUSG00000042208	0610010F05Rik	1	11.85
chr11	23670210	23671764	TSS564	234.67	191	ENSMUSG00000020275	Rel	62	5.57
chr11	26109812	26111020	TSS565	423.45	173	ENSMUSG00000073101	5730522E02Rik	306	8.96
chr11	28238975	28240279	TSS566	330.31	162	ENSMUSG00000032889	Gm6685	307	9.02
chr11	29501796	29502718	TSS567	299.08	220	ENSMUSG00000085893	Gm12091	454	5.13
chr11	29723385	29725864	TSS568	522.36	372	ENSMUSG00000078157	4931440F15Rik	810	5.18
chr11	30654659	30655770	TSS569	542.33	189	ENSMUSG00000083990	Gm12101	88	9.57
chr11	31571239	31572236	TSS570	265.61	134	ENSMUSG00000044502	Bod1	164	8.42
chr11	32120586	32122816	TSS571	649.04	336	ENSMUSG00000020282	Rhbdf1	95	8.36
chr11	32167006	32168370	TSS572	335.83	145	ENSMUSG00000020289	Nprl3	151	10.67
chr11	32825258	32826669	TSS573	268.43	180	ENSMUSG00000085402	Gm12111	434	7.12
chr11	33046542	33048896	TSS574	274.06	298	ENSMUSG00000057967	Fgf18	-202	5.22
chr11	33099799	33104830	TSS575	427.37	482	ENSMUSG00000040610	Tlx3	178	5.41
chr11	33412791	33414292	TSS576	844.1	322	ENSMUSG00000040594	Ranbp17	144	11.31
chr11	35610703	35612920	TSS577	274.89	246	ENSMUSG00000051062	Fbll1	448	5.54
chr11	35792457	35794515	TSS578	436.58	294	ENSMUSG00000018849	Wwc1	234	6.66
chr11	37049270	37050848	TSS579	522.15	188	ENSMUSG00000049336	Odz2	-915	8.71
chr11	40508083	40509550	TSS580	180.14	136	ENSMUSG00000042032	Mat2b	-439	8.42
chr11	43238648	43240083	TSS581	185.14	112	ENSMUSG00000020415	Pttg1	106	9.88
chr11	44283139	44284551	TSS582	106.21	131	ENSMUSG00000041231	Ublcp1	148	4.45
chr11	45757524	45758732	TSS583	144.53	133	ENSMUSG00000044847	Lsm11	126	6.18
chr11	45979222	45980460	TSS584	400.45	199	ENSMUSG00000020411	Nipal4	212	8.21
chr11	46124759	46126551	TSS585	284.48	240	ENSMUSG00000020340	Cyfip2	530	5.39
chr11	47801367	47802980	TSS586	162.38	187	ENSMUSG00000020354	Sgcd	-116	5.17
chr11	48901315	48902267	TSS587	570.17	146	ENSMUSG00000082116	Gm12188	247	13.76
chr11	50414893	50418530	TSS588	354.18	463	ENSMUSG00000085564	Gm12198	67	5.77
chr11	50729119	50730057	TSS589	940.14	216	ENSMUSG00000049321	Zfp2	193	16.73
chr11	51463090	51464851	TSS590	121.92	200	ENSMUSG00000001053	N4bp3	293	4.04
chr11	53276019	53278584	TSS591	192.94	315	ENSMUSG00000085707	Gm12212	145	4.45
chr11	53672029	53673160	TSS592	419.41	208	ENSMUSG00000081769	Gm12216	-83	7.53
chr11	54600328	54601522	TSS593	120.93	145	ENSMUSG00000052298	Cdc42se2	182	3.66
chr11	57910101	57911858	TSS594	317.85	205	ENSMUSG00000081223	Gm12247	-88	8.88
chr11	57981369	57983085	TSS595	227.56	185	ENSMUSG00000037275	Gemin5	165	8.04
chr11	58545622	58546789	TSS596	286.27	152	ENSMUSG00000060030	Olfr317	476	6.51
chr11	58750997	58752766	TSS597	375.27	290	ENSMUSG00000020496	Rnf187	145	7.12
chr11	58945842	58950256	TSS598	1069.02	573	ENSMUSG00000061462	Obscn	398	10.16
chr11	59004646	59005745	TSS599	139.2	119	ENSMUSG00000020444	Guk1	516	6.07
chr11	59021510	59023285	TSS600	125.46	179	ENSMUSG00000072898	Gm10434	92	3.81
chr11	59040854	59042746	TSS601	101.67	173	ENSMUSG00000048076	Arf1	114	3.95
chr11	59287548	59288942	TSS602	121.19	108	ENSMUSG00000084145	Gm12263	739	6.98
chr11	59384029	59385212	TSS603	141.39	112	ENSMUSG00000059610	Olfr222	505	5.27
chr11	59927697	59929489	TSS604	104.76	167	ENSMUSG00000051008	4930412M03Rik	-388	4.82
chr11	61190978	61192128	TSS605	365.87	162	ENSMUSG00000010122	Slc47a1	438	9.02
chr11	61667440	61669099	TSS606	254.06	300	ENSMUSG00000004798	Ulk2	196	4.19
chr11	62351707	62353228	TSS607	306.18	260	ENSMUSG00000018509	Cenpv	429	4.48
chr11	62734450	62735847	TSS608	156.92	100	ENSMUSG00000086677	Gm12284	-521	5.73
chr11	64975534	64976728	TSS609	565.31	226	ENSMUSG00000033389	Arhgap44	341	8.85
chr11	65082990	65084342	TSS610	120.64	136	ENSMUSG00000020542	Myocd	108	4
chr11	65600820	65602189	TSS611	341.06	180	ENSMUSG00000033352	Map2k4	140	6.81
chr11	66338902	66340715	TSS612	114.14	196	ENSMUSG00000053930	Shisa6	-690	3.45
chr11	67584049	67585036	TSS613	342.96	118	ENSMUSG00000049928	Glp2r	191	12.65
chr11	68009186	68010420	TSS614	149.53	109	ENSMUSG00000087242	C78197	17	6.42
chr11	69048577	69051171	TSS615	648.67	385	ENSMUSG00000020890	Gucy2e	498	6.81
chr11	69497771	69499486	TSS616	243.15	168	ENSMUSG00000089669	Tnfsf13	512	5.9
chr11	72224108	72225731	TSS617	217.18	229	ENSMUSG00000045667	Smtnl2	137	5.58
chr11	72301952	72304358	TSS618	676.16	378	ENSMUSG00000040447	Spns2	340	8.25
chr11	74402666	74404141	TSS619	135.83	191	ENSMUSG00000038807	Rap1gap2	-68	4.2
chr11	74536612	74538398	TSS620	164.34	238	ENSMUSG00000020745	Pafah1b1	46	5.87
chr11	74709609	74711830	TSS621	432.52	308	ENSMUSG00000038351	Sgsm2	94	7.14
chr11	74738880	74740240	TSS622	261.46	159	ENSMUSG00000001323	Srr	-260	7.28
chr11	74884333	74885162	TSS623	378.28	138	ENSMUSG00000082481	Gm12334	14	12.2
chr11	75161266	75162790	TSS624	180.83	168	ENSMUSG00000000751	Rpa1	129	5.16
chr11	76211251	76213201	TSS625	380.16	277	ENSMUSG00000020844	Nxn	154	7.55
chr11	77331402	77332419	TSS626	144.92	102	ENSMUSG00000072673	Gm10392	902	6.23
chr11	78958950	78960557	TSS627	184.01	225	ENSMUSG00000018334	Ksr1	155	6.62
chr11	79893753	79895321	TSS628	145.45	199	ENSMUSG00000017561	Crlf3	180	7.12
chr11	80592567	80593781	TSS629	140.6	130	ENSMUSG00000035441	Myo1d	479	5.27
chr11	81781117	81782665	TSS630	110.63	127	ENSMUSG00000020704	Accn1	354	6.58
chr11	82683756	82684962	TSS631	428.88	227	ENSMUSG00000020696	Rffl	142	8.99
chr11	83242480	83243763	TSS632	145.77	124	ENSMUSG00000020686	Gas2l2	-358	4.55
chr11	83275775	83276987	TSS633	154.58	144	ENSMUSG00000020682	Mmp28	247	5.23
chr11	83942406	83943703	TSS634	161.28	151	ENSMUSG00000018651	Tada2a	163	5.94
chr11	84326465	84327778	TSS635	227.51	164	ENSMUSG00000018697	Aatf	123	5.55
chr11	84924394	84925367	TSS636	319.67	177	ENSMUSG00000082806	Rpl13-ps1	557	7.88
chr11	85109741	85111844	TSS637	493.97	209	ENSMUSG00000088136	7SK	-312	9.42
chr11	86357377	86358630	TSS638	321	222	ENSMUSG00000020516	Rps6kb1	139	6.01
chr11	86806126	86807886	TSS639	175.47	263	ENSMUSG00000018427	Ypel2	111	3.75
chr11	91437695	91439201	TSS640	210.93	130	ENSMUSG00000046755	Kif2b	626	5.86
chr11	94253492	94254590	TSS641	192.6	109	ENSMUSG00000020865	Abcc3	37	5.88
chr11	94346216	94347730	TSS642	122.87	116	ENSMUSG00000020867	Spata20	153	4.6
chr11	94409320	94411283	TSS643	179.72	204	ENSMUSG00000039096	Rsad1	719	4.8
chr11	94537879	94539428	TSS644	492.42	230	ENSMUSG00000020868	Xylt2	374	7.94
chr11	95198151	95199294	TSS645	273.43	192	ENSMUSG00000085509	Gm11521	-80	7.14
chr11	95559118	95560269	TSS646	201.96	146	ENSMUSG00000045075	Gm9796	711	6.44
chr11	95573176	95575293	TSS647	224.63	254	ENSMUSG00000086191	1110035M17Rik	-665	6.29
chr11	96325142	96326334	TSS648	142.65	119	ENSMUSG00000075586	Gm11529	53	6.36
chr11	96842419	96844203	TSS649	247.53	218	ENSMUSG00000018678	Sp2	534	7.1
chr11	96975447	96977611	TSS650	181.09	256	ENSMUSG00000001444	Tbx21	498	5.76
chr11	97360152	97363511	TSS651	420.98	491	ENSMUSG00000047988	4933428G20Rik	-527	4.8
chr11	97382248	97386921	TSS652	1547.67	746	ENSMUSG00000087042	Gm11611	-400	12.4
chr11	97846950	97850412	TSS653	143.94	321	ENSMUSG00000017417	Plxdc1	150	5.72
chr11	98670796	98671868	TSS654	206.29	148	ENSMUSG00000075576	Gm12359	50	6.65
chr11	98842145	98845049	TSS655	122.11	345	ENSMUSG00000047197	Gjd3	645	3.96
chr11	99091058	99092612	TSS656	100.01	195	ENSMUSG00000037935	Smarce1	682	3.64
chr11	99211766	99212631	TSS657	310.39	122	ENSMUSG00000017588	Krt27	149	11.79
chr11	99235601	99236554	TSS658	379.07	116	ENSMUSG00000055937	Krt28	121	12.13
chr11	99283003	99284011	TSS659	414.19	135	ENSMUSG00000020912	Krt12	79	11.5
chr11	99463999	99464693	TSS660	392.78	163	ENSMUSG00000057674	Gm11938	221	9.12
chr11	99470989	99471696	TSS661	266.63	122	ENSMUSG00000058725	Gm11937	167	8.34
chr11	99475512	99476209	TSS662	362.24	153	ENSMUSG00000060756	Krtap2-4	191	9.09
chr11	99481004	99481933	TSS663	300	163	ENSMUSG00000062278	Gm11562	223	9.65
chr11	99488778	99489676	TSS664	251.25	129	ENSMUSG00000063251	Krtap4-1	349	6.82
chr11	99504638	99505500	TSS665	386.23	153	ENSMUSG00000045109	Krtap4-7	369	7.11
chr11	99510684	99511688	TSS666	194.02	131	ENSMUSG00000078130	Gm11555	233	5.33
chr11	99519509	99520328	TSS667	285	118	ENSMUSG00000069718	Gm11563	233	7.54
chr11	99641176	99642091	TSS668	276.05	128	ENSMUSG00000078668	Gm11595	262	6.76
chr11	99659520	99660376	TSS669	981.32	308	ENSMUSG00000078260	Gm11569	493	7.67
chr11	99665004	99665912	TSS670	1105.11	316	ENSMUSG00000090064	Gm11554	315	9.16
chr11	99670525	99671358	TSS671	936.96	262	ENSMUSG00000048294	Krtap4-13	457	10.33
chr11	99712123	99712964	TSS672	1311.26	294	ENSMUSG00000046474	Krtap4-16	404	13.01
chr11	99854542	99855550	TSS673	511.95	150	ENSMUSG00000078252	Krtap17-1	312	15.48
chr12	3364931	3366496	TSS674	147.23	117	ENSMUSG00000020668	Kif3c	949	4.45
chr12	3571462	3573300	TSS675	153.39	197	ENSMUSG00000071454	Dtnb	408	5.72
chr12	4132818	4135130	TSS676	508.89	260	ENSMUSG00000020654	Adcy3	257	8.38
chr12	4599417	4600652	TSS677	550.55	182	ENSMUSG00000020640	Itsn2	175	9.48
chr12	4923659	4925170	TSS678	379.51	154	ENSMUSG00000052812	Atad2b	501	7.8
chr12	8778033	8779962	TSS679	110.76	207	ENSMUSG00000020592	Sdc1	207	4.52
chr12	8954335	8955538	TSS680	218.42	135	ENSMUSG00000020583	Matn3	210	6.84
chr12	11272673	11273695	TSS681	424.85	130	ENSMUSG00000020608	Smc6	535	11.2
chr12	12029711	12030562	TSS682	496.96	217	ENSMUSG00000078377	Gm4294	144	7.36
chr12	12918438	12919510	TSS683	697.1	216	ENSMUSG00000066629	Rpl36-ps3	181	14.35
chr12	16900724	16902640	TSS684	657.72	238	ENSMUSG00000020580	Rock2	63	11.71
chr12	17550927	17552340	TSS685	179.62	159	ENSMUSG00000011179	Odc1	165	9.16
chr12	17697180	17698618	TSS686	110.68	141	ENSMUSG00000071379	Hpcal1	313	4.42
chr12	17887954	17890119	TSS687	210.84	343	ENSMUSG00000091094	Gm9222	158	5.03
chr12	17998860	18001085	TSS688	541.17	469	ENSMUSG00000091687	Gm4983	180	5.78
chr12	18393487	18395578	TSS689	348.6	245	ENSMUSG00000091781	Gm9590	-79	8.18
chr12	18520599	18522482	TSS690	328.92	189	ENSMUSG00000073197	5730507C01Rik	331	10.48
chr12	18858175	18860667	TSS691	165.19	385	ENSMUSG00000090885	Gm3944	129	5.25
chr12	19392830	19395045	TSS692	540.17	486	ENSMUSG00000073187	Gm5784	405	5.05
chr12	19495272	19496951	TSS693	352.2	262	ENSMUSG00000059229	Gm6802	331	4.12
chr12	19611651	19613833	TSS694	273.24	261	ENSMUSG00000078375	Gm9257	-202	5.59
chr12	20420668	20422798	TSS695	436.44	418	ENSMUSG00000073184	Gm10479	40	5.33
chr12	20995697	20997749	TSS696	535.38	491	ENSMUSG00000052632	Asap2	159	6.31
chr12	22684781	22686786	TSS697	443.37	328	ENSMUSG00000073166	Gm6950	265	5.05
chr12	22989923	22992009	TSS698	427.79	399	ENSMUSG00000073164	2410018L13Rik	238	6.98
chr12	23376743	23378870	TSS699	315.18	297	ENSMUSG00000090923	Gm17391	-146	6.68
chr12	23533437	23535395	TSS700	144.6	289	ENSMUSG00000090370	Gm11055	416	4.73
chr12	25256354	25257721	TSS701	431.23	132	ENSMUSG00000020656	Grhl1	128	10.45
chr12	25515387	25517349	TSS702	419.21	216	ENSMUSG00000020646	Mboat2	149	8.3
chr12	27153778	27155162	TSS703	938.66	211	ENSMUSG00000020638	Cmpk2	530	18.75
chr12	30622600	30624596	TSS704	107.47	133	ENSMUSG00000020674	Pxdn	29	4.04
chr12	33063404	33064834	TSS705	103.69	101	ENSMUSG00000090946	2010109K11Rik	183	3.86
chr12	33505023	33506156	TSS706	165.62	109	ENSMUSG00000020572	Nampt	174	5.72
chr12	34114233	34115142	TSS707	816.14	165	ENSMUSG00000020561	Twistnb	173	18.4
chr12	35731347	35732549	TSS708	387.02	130	ENSMUSG00000020590	Snx13	-222	11.83
chr12	36218843	36219916	TSS709	522.46	148	ENSMUSG00000091134	Gm17436	-81	14.93
chr12	41171677	41173572	TSS710	304.47	212	ENSMUSG00000035954	Dock4	105	7.99
chr12	56225081	56226270	TSS711	160.74	244	ENSMUSG00000073083	Fam177a	93	6.07
chr12	56300148	56301334	TSS712	163.62	257	ENSMUSG00000034953	1700047I17Rik2	110	6.01
chr12	56665899	56667260	TSS713	390.84	116	ENSMUSG00000063129	Aldoart2	-3	9.63
chr12	60181584	60182973	TSS714	717.23	396	ENSMUSG00000066487	Gm5786	52	8.43
chr12	65886877	65888074	TSS715	199.04	108	ENSMUSG00000091905	Gm6395	-31	11
chr12	66326095	66328312	TSS716	174.66	165	ENSMUSG00000035560	Wdr20b	930	5.69
chr12	70397276	70398532	TSS717	115.09	109	ENSMUSG00000020978	Klhdc2	239	5.59
chr12	71926267	71927321	TSS718	412.35	148	ENSMUSG00000048285	Frmd6	324	9.19
chr12	72116777	72118390	TSS719	202.76	176	ENSMUSG00000048118	Arid4a	219	6.6
chr12	77469751	77472495	TSS720	277.6	356	ENSMUSG00000033454	Zbtb1	294	4.89
chr12	78338865	78340747	TSS721	236.64	231	ENSMUSG00000021065	Fut8	151	4.92
chr12	79326656	79328407	TSS722	136.01	163	ENSMUSG00000047454	Gphn	-589	4.72
chr12	80129696	80131005	TSS723	111.95	140	ENSMUSG00000060716	Plekhh1	61	4.43
chr12	81858130	81861832	TSS724	347.65	359	ENSMUSG00000092063	Gm17242	-85	6.11
chr12	82960702	82962343	TSS725	169.44	141	ENSMUSG00000021140	Pcnx	630	4.33
chr12	83270293	83271443	TSS726	102.08	104	ENSMUSG00000042700	Sipa1l1	480	4.44
chr12	83717444	83718680	TSS727	300.97	117	ENSMUSG00000021219	Rgs6	-73	8.09
chr12	85104093	85105528	TSS728	287.76	128	ENSMUSG00000021223	Papln	63	8.25
chr12	85291429	85293179	TSS729	352.17	184	ENSMUSG00000046791	2410016O06Rik	176	6.34
chr12	85328488	85329755	TSS730	273.79	162	ENSMUSG00000021226	Acot2	287	7.76
chr12	85350112	85351187	TSS731	322.58	165	ENSMUSG00000072949	Acot1	235	9.16
chr12	85379198	85380022	TSS732	416.98	174	ENSMUSG00000052392	Acot4	347	9.14
chr12	85410243	85411168	TSS733	343.65	160	ENSMUSG00000042540	Acot5	314	9.16
chr12	85441668	85442501	TSS734	404.62	176	ENSMUSG00000043487	Acot6	484	7.9
chr12	86216482	86218082	TSS735	235.6	144	ENSMUSG00000092130	D030025P21Rik	355	6.46
chr12	88019327	88020693	TSS736	276.59	154	ENSMUSG00000021256	Vash1	142	7.79
chr12	100801409	100802332	TSS737	153.3	110	ENSMUSG00000085349	Gm16956	-135	6.67
chr12	101437218	101439422	TSS738	244.78	203	ENSMUSG00000001175	Calm1	176	4.59
chr12	103520682	103522579	TSS739	208.77	154	ENSMUSG00000044456	Rin3	-79	4.5
chr12	103791913	103793730	TSS740	148.57	146	ENSMUSG00000021194	Chga	158	7.92
chr12	109544136	109545659	TSS741	174.27	150	ENSMUSG00000021260	Hhipl1	316	5.37
chr12	110690716	110692399	TSS742	329.06	156	ENSMUSG00000040856	Dlk1	982	7.19
chr12	110832741	110834335	TSS743	587.43	155	ENSMUSG00000070129	Mir136	-86	19.27
chr12	111516490	111518044	TSS744	134.25	118	ENSMUSG00000075707	Dio3	-190	4.17
chr12	112088052	112089345	TSS745	270.27	146	ENSMUSG00000021271	Zfp839	301	7.41
chr12	112126782	112128088	TSS746	190.24	126	ENSMUSG00000021275	Tecpr2	183	9.71
chr12	112403724	112405470	TSS747	486.22	173	ENSMUSG00000021277	Traf3	428	9.76
chr12	112508852	112511437	TSS748	510.32	302	ENSMUSG00000021278	Amn	8	6.43
chr12	112776294	112777366	TSS749	112.4	121	ENSMUSG00000021282	Eif5	293	5.95
chr12	112812130	112813822	TSS750	248.6	146	ENSMUSG00000007411	Mark3	195	6.69
chr12	112996068	112997932	TSS751	264.61	183	ENSMUSG00000021288	Klc1	133	7.08
chr12	113368294	113369968	TSS752	328.1	169	ENSMUSG00000065574	Mir203	391	6.25
chr12	113383187	113385506	TSS753	214.95	210	ENSMUSG00000021294	Kif26a	-619	5.57
chr12	113825352	113826631	TSS754	247.45	112	ENSMUSG00000037679	Inf2	-833	9.22
chr12	113857289	113858995	TSS755	140.61	150	ENSMUSG00000011148	Adssl1	149	3.94
chr12	113915871	113919229	TSS756	294.56	332	ENSMUSG00000037638	Zbtb42	513	4.72
chr12	113959160	113961565	TSS757	476.92	238	ENSMUSG00000072825	AW555464	340	10.89
chr12	114214421	114215701	TSS758	593.84	186	ENSMUSG00000002803	Btbd6	265	10.11
chr12	114251990	114253524	TSS759	368.72	165	ENSMUSG00000021143	Pacs2	252	11.52
chr12	114423518	114424735	TSS760	101.23	110	ENSMUSG00000049036	Tmem121	186	6.07
chr12	117315578	117316786	TSS761	118.31	105	ENSMUSG00000011171	Vipr2	-134	4.26
chr12	117518918	117520622	TSS762	328.14	216	ENSMUSG00000021171	Esyt2	140	7.28
chr12	4038193	4039279	TSS763	149.14	100	ENSMUSG00000020658	Efr3b	140	5.53
chr12	5380640	5383099	TSS764	205.34	213	ENSMUSG00000020627	Klhl29	102	5.75
chr12	8304433	8307383	TSS765	548.32	288	ENSMUSG00000093208	AC122860.1	-331	6.87
chr12	8505461	8507431	TSS766	222.9	184	ENSMUSG00000054364	Rhob	126	6.3
chr12	11155872	11157764	TSS767	207.54	192	ENSMUSG00000043673	Kcns3	537	5.36
chr12	17006324	17007474	TSS768	248.71	138	ENSMUSG00000045679	Pqlc3	497	5.75
chr12	17181584	17183863	TSS769	433.37	272	ENSMUSG00000051726	Kcnf1	591	6.21
chr12	20820391	20822230	TSS770	210.45	228	ENSMUSG00000091071	1700030C10Rik	288	6.93
chr12	20925643	20927729	TSS771	245.66	349	ENSMUSG00000085642	3110053B16Rik	228	4.38
chr12	21833340	21835228	TSS772	408.5	331	ENSMUSG00000073183	Gm17680	192	6.61
chr12	22085507	22087649	TSS773	365.89	384	ENSMUSG00000092226	RP23-71I22.5	139	5.6
chr12	22211285	22213471	TSS774	381.37	355	ENSMUSG00000092465	RP23-138L1.1	508	5
chr12	22323045	22325203	TSS775	508.33	337	ENSMUSG00000092378	RP23-71I22.3	227	6.93
chr12	22509549	22511784	TSS776	430.8	337	ENSMUSG00000092484	RP24-165O16.1	145	6.16
chr12	23786022	23788281	TSS777	661.91	380	ENSMUSG00000092597	RP23-71I22.1	492	6.8
chr12	23978210	23980115	TSS778	258.44	304	ENSMUSG00000078374	Gm10476	469	5.33
chr12	24110819	24113043	TSS779	444.99	339	ENSMUSG00000092445	RP23-32K16.2	228	7.64
chr12	24318227	24320039	TSS780	221.49	300	ENSMUSG00000091973	Gm4109	303	4.79
chr12	24652599	24654771	TSS781	393.65	357	ENSMUSG00000091196	Gm17330	-196	6.87
chr12	24780789	24782937	TSS782	252.24	356	ENSMUSG00000073158	9030624G23Rik	146	4.36
chr12	24935953	24938107	TSS783	320.68	333	ENSMUSG00000092064	Gm9312	-127	4.64
chr12	27099263	27100393	TSS784	427.41	123	ENSMUSG00000020642	Rnf144a	108	10.98
chr12	32243738	32245001	TSS785	166.91	135	ENSMUSG00000020651	Slc26a4	742	6.07
chr12	32745216	32746698	TSS786	241.85	192	ENSMUSG00000002997	Prkar2b	166	8.44
chr12	33831635	33833084	TSS787	144.36	125	ENSMUSG00000052125	F730043M19Rik	96	5.22
chr12	36768258	36769445	TSS788	359.15	138	ENSMUSG00000020577	Tspan13	204	9.83
chr12	37107879	37108978	TSS789	446.5	118	ENSMUSG00000091007	D630036H23Rik	241	10.54
chr12	40763834	40765167	TSS790	261.64	162	ENSMUSG00000047446	Arl4a	298	5.49
chr12	46174529	46175999	TSS791	493.35	180	ENSMUSG00000046314	Stxbp6	325	8.16
chr12	51749308	51750572	TSS792	345.38	146	ENSMUSG00000002688	Prkd1	153	8.22
chr12	52791811	52793541	TSS793	231.65	196	ENSMUSG00000020954	Strn3	175	5.54
chr12	52929519	52931342	TSS794	232.95	197	ENSMUSG00000035247	Hectd1	-229	4.15
chr12	56496402	56497766	TSS795	165.41	171	ENSMUSG00000059033	Rpl18a-ps1	263	4.22
chr12	56921130	56922294	TSS796	188.38	126	ENSMUSG00000092949	AC159624.1	227	6.3
chr12	67384616	67385847	TSS797	139.91	115	ENSMUSG00000060499	Rpl10l	350	5.25
chr12	70472436	70473924	TSS798	141.4	125	ENSMUSG00000052673	Gm9887	-44	5.55
chr12	70683443	70684296	TSS799	615.79	167	ENSMUSG00000049882	Mettl21d	49	12.95
chr12	70782074	70783548	TSS800	120.4	124	ENSMUSG00000034801	Sos2	325	5.91
chr12	70993207	70994795	TSS801	300.74	186	ENSMUSG00000034761	Map4k5	-191	6.63
chr12	71087259	71088600	TSS802	226.68	119	ENSMUSG00000021067	Sav1	271	6.07
chr12	71446476	71449169	TSS803	213.07	204	ENSMUSG00000021071	Trim9	-106	5.51
chr12	73170729	73172284	TSS804	423.94	256	ENSMUSG00000043398	Gpr135	734	5.73
chr12	74646283	74647588	TSS805	237.52	142	ENSMUSG00000034435	Tmem30b	677	6.07
chr12	76696165	76697986	TSS806	130.01	148	ENSMUSG00000021051	Ppp2r5e	159	4.63
chr12	76835789	76837120	TSS807	379.99	154	ENSMUSG00000021054	Sgpp1	184	9.1
chr12	77253230	77254018	TSS808	119.04	104	ENSMUSG00000046580	Gm7862	27	5.87
chr12	77922727	77924153	TSS809	189.14	177	ENSMUSG00000021062	Rab15	526	5.49
chr12	80189935	80190922	TSS810	222.57	105	ENSMUSG00000021120	Pigh	341	7.73
chr12	85261952	85262947	TSS811	108.04	123	ENSMUSG00000021224	Numb	177	5.83
chr12	85394257	85395197	TSS812	329.09	181	ENSMUSG00000086299	4732463B04Rik	150	8.17
chr12	85558416	85560262	TSS813	179.19	160	ENSMUSG00000042507	C130039O16Rik	141	6.39
chr12	86491172	86492533	TSS814	336.24	181	ENSMUSG00000019235	Rps6kl1	90	10.25
chr12	86679662	86680691	TSS815	119.44	108	ENSMUSG00000034290	Nek9	163	4.58
chr12	86714909	86715954	TSS816	321.04	122	ENSMUSG00000021248	Tmed10	213	10.25
chr12	88442619	88443723	TSS817	189.49	129	ENSMUSG00000021032	Ngb	278	5.64
chr12	88540272	88541436	TSS818	378.73	153	ENSMUSG00000034111	Tmed8	381	6.6
chr12	88639634	88641863	TSS819	127.38	191	ENSMUSG00000050671	Ism2	-312	3.58
chr12	89592255	89593413	TSS820	1040.5	183	ENSMUSG00000091139	Gm6190	-194	30.14
chr12	100138758	100139848	TSS821	224.15	127	ENSMUSG00000051166	Eml5	180	5.2
chr12	101757904	101759653	TSS822	112.47	135	ENSMUSG00000033530	Ttc7b	288	5.57
chr12	103942429	103943926	TSS823	218.88	122	ENSMUSG00000057963	Itpk1	-403	8.18
chr12	104479406	104481368	TSS824	271.78	287	ENSMUSG00000041669	Prima1	-244	5.88
chr12	105989469	105990952	TSS825	182.35	135	ENSMUSG00000041415	Dicer1	-151	4.85
chr12	109565766	109567086	TSS826	291.46	131	ENSMUSG00000085954	4930478K11Rik	208	9.97
chr12	109792351	109793989	TSS827	402.59	185	ENSMUSG00000087576	Gm16596	336	8.91
chr12	109939851	109941184	TSS828	361.86	139	ENSMUSG00000021263	Degs2	-156	7.7
chr12	111903126	111905395	TSS829	332.59	169	ENSMUSG00000090327	Gm17111	-14	6.41
chr12	112214608	112217917	TSS830	1088.9	413	ENSMUSG00000037904	Ankrd9	159	14.76
chr12	112615096	112616750	TSS831	320.25	219	ENSMUSG00000021279	Cdc42bpb	-294	8.59
chr12	112950566	112951802	TSS832	181.11	139	ENSMUSG00000049792	Bag5	308	3.86
chr13	3477184	3478124	TSS833	274.28	104	ENSMUSG00000086566	2810429I04Rik	150	9.44
chr13	9275610	9276919	TSS834	337.23	112	ENSMUSG00000048264	Dip2c	591	9.26
chr13	12793543	12795851	TSS835	215.68	253	ENSMUSG00000078141	Gm2399	-368	4.04
chr13	13528890	13531186	TSS836	154.3	257	ENSMUSG00000005397	Nid1	722	3.39
chr13	14046024	14047647	TSS837	152.19	135	ENSMUSG00000039242	B3galnt2	-489	4.51
chr13	19039884	19041081	TSS838	428.34	188	ENSMUSG00000021314	Amph	167	8.6
chr13	19714675	19715927	TSS839	225.24	126	ENSMUSG00000021319	Sfrp4	483	6.25
chr13	20181938	20183808	TSS840	740.51	290	ENSMUSG00000041112	Elmo1	74	10.09
chr13	21586846	21587634	TSS841	402.99	103	ENSMUSG00000090187	AK157302	16	19.3
chr13	25028916	25029999	TSS842	247.91	110	ENSMUSG00000086448	9330162012Rik	85	8.27
chr13	26584283	26585089	TSS843	123.76	112	ENSMUSG00000060198	Gm11353	302	5
chr13	28349394	28350042	TSS844	220.16	128	ENSMUSG00000061330	Gm11361	107	5.22
chr13	30751071	30752576	TSS845	189.26	122	ENSMUSG00000069255	Dusp22	197	5.65
chr13	31649477	31650609	TSS846	107.96	101	ENSMUSG00000038415	Foxq1	131	6.38
chr13	32893754	32895115	TSS847	303.04	129	ENSMUSG00000021400	Wrnip1	333	8.26
chr13	43459969	43461539	TSS848	204.5	139	ENSMUSG00000054021	Sirt5	-536	6.35
chr13	43710938	43711787	TSS849	208.5	112	ENSMUSG00000044164	Rnf182	439	7.02
chr13	43880056	43881370	TSS850	134.37	114	ENSMUSG00000015396	Cd83	-70	4.55
chr13	46764668	46765750	TSS851	266.86	141	ENSMUSG00000069237	C78339	343	6.66
chr13	47105275	47106819	TSS852	498.38	160	ENSMUSG00000051606	2010001K21Rik	371	10.2
chr13	47138641	47140040	TSS853	132.64	131	ENSMUSG00000038080	Kdm1b	184	6
chr13	49062205	49064313	TSS854	125.45	176	ENSMUSG00000086252	C030044B11Rik	263	3.9
chr13	49515947	49517099	TSS855	143.72	104	ENSMUSG00000021385	Ippk	-348	7.52
chr13	51195405	51197044	TSS856	141.2	132	ENSMUSG00000021395	Spin1	-549	4.54
chr13	52678172	52679215	TSS857	149.23	103	ENSMUSG00000021457	Sykb	86	5.08
chr13	54287134	54288083	TSS858	146.98	108	ENSMUSG00000034987	Hrh2	129	7.03
chr13	54604547	54605998	TSS859	137.16	105	ENSMUSG00000043183	4732471D19Rik	460	4.08
chr13	55253642	55255167	TSS860	123.7	133	ENSMUSG00000005320	Fgfr4	449	5.16
chr13	55564940	55566217	TSS861	104.63	127	ENSMUSG00000034686	Prr7	258	3.92
chr13	55794003	55795291	TSS862	166.91	128	ENSMUSG00000045767	B230219D22Rik	227	4.82
chr13	58907425	58908588	TSS863	411.43	110	ENSMUSG00000055254	Ntrk2	235	10.7
chr13	60702809	60704362	TSS864	379.35	178	ENSMUSG00000021559	Dapk1	52	6.8
chr13	64262510	64264119	TSS865	236.56	171	ENSMUSG00000021476	Habp4	361	6.98
chr13	65359304	65361848	TSS866	1225.44	442	ENSMUSG00000074847	Gm10775	361	11.07
chr13	73468211	73469218	TSS867	245.83	108	ENSMUSG00000021607	Mrpl36	189	7.08
chr13	73604403	73605563	TSS868	649.27	166	ENSMUSG00000021608	Lpcat1	230	15.59
chr13	73673340	73674772	TSS869	207.59	103	ENSMUSG00000021609	Slc6a3	173	6.07
chr13	74543693	74544823	TSS870	326.69	332	ENSMUSG00000076033	Mir692-2b	-132	3.89
chr13	75844863	75846127	TSS871	238.31	160	ENSMUSG00000001542	Ell2	254	6.22
chr13	76091280	76092549	TSS872	544.93	343	ENSMUSG00000061833	Gm6311	-103	7.44
chr13	93195700	93197350	TSS873	366.78	179	ENSMUSG00000045034	Ankrd34b	156	6.05
chr13	94073385	94074843	TSS874	117.07	138	ENSMUSG00000007617	Homer1	509	4.58
chr13	94827037	94828508	TSS875	261.87	148	ENSMUSG00000045312	Lhfpl2	58	6.98
chr13	95127922	95129575	TSS876	333.49	162	ENSMUSG00000021686	Ap3b1	224	10.46
chr13	95558645	95559612	TSS877	248.05	112	ENSMUSG00000042043	Tbca	160	10.29
chr13	95745939	95746811	TSS878	381.66	109	ENSMUSG00000042015	Wdr41	120	15.89
chr13	97693209	97694227	TSS879	206.86	105	ENSMUSG00000091387	Gcnt4	-875	5.88
chr13	98010137	98011768	TSS880	112.7	124	ENSMUSG00000041773	Enc1	-478	3.82
chr13	109004107	109005299	TSS881	169.27	174	ENSMUSG00000021696	Elovl7	190	4.95
chr13	109106183	109107200	TSS882	151.38	100	ENSMUSG00000021697	Depdc1b	207	5.9
chr13	110692558	110694091	TSS883	130.01	169	ENSMUSG00000084651	Mir1904	-849	3.71
chr13	111184465	111185698	TSS884	119.92	107	ENSMUSG00000021701	Plk2	-294	5.08
chr13	112475852	112478069	TSS885	633.42	244	ENSMUSG00000032727	Mier3	860	10.31
chr13	112597854	112600295	TSS886	143.14	248	ENSMUSG00000085204	Gm15327	102	3.37
chr13	113590845	113592216	TSS887	224.09	128	ENSMUSG00000021759	Ppap2a	166	7.24
chr13	113777302	113779461	TSS888	136.66	153	ENSMUSG00000042417	Ccno	468	4.43
chr13	113783576	113784897	TSS889	310.95	139	ENSMUSG00000074651	Gm6320	270	5.96
chr13	114583618	114585813	TSS890	145.14	190	ENSMUSG00000042348	Arl15	-874	6.16
chr13	118390960	118392104	TSS891	388.49	110	ENSMUSG00000021730	Hcn1	34	9.92
chr13	120217017	120218668	TSS892	308.02	176	ENSMUSG00000025451	Paip1	333	5.55
chr13	8036522	8037234	TSS893	153.42	117	ENSMUSG00000091053	Gm9742	658	6.58
chr13	12197874	12199651	TSS894	210.14	208	ENSMUSG00000021313	Ryr2	239	5.59
chr13	12741551	12743625	TSS895	122.33	251	ENSMUSG00000075118	Gpr137b-ps	-350	4.37
chr13	13484753	13486769	TSS896	228.23	275	ENSMUSG00000021306	Gpr137b	-254	4.83
chr13	17895274	17897334	TSS897	348.46	220	ENSMUSG00000041297	Cdk13	721	5.25
chr13	24025077	24026967	TSS898	136.06	261	ENSMUSG00000050799	Hist1h2ba	250	5.27
chr13	24371654	24373721	TSS899	356.91	185	ENSMUSG00000021338	Lrrc16a	-450	7.92
chr13	25111495	25112436	TSS900	283.74	100	ENSMUSG00000021339	Mrs2	181	11.4
chr13	26860811	26862319	TSS901	552.95	144	ENSMUSG00000045835	Hdgfl1	736	10.66
chr13	31650720	31652131	TSS902	127.69	127	ENSMUSG00000090863	A530084C06Rik	-497	5.31
chr13	34093793	34094745	TSS903	299.45	101	ENSMUSG00000060147	Serpinb6a	175	9.1
chr13	34435786	34438052	TSS904	594.64	246	ENSMUSG00000038267	Slc22a23	194	9.45
chr13	38619442	38620703	TSS905	417.01	170	ENSMUSG00000038991	Txndc5	469	12.13
chr13	41315132	41316120	TSS906	191.07	113	ENSMUSG00000021364	Elovl2	234	8.09
chr13	43398274	43399918	TSS907	160.53	136	ENSMUSG00000051335	Gfod1	64	5.52
chr13	43575586	43577258	TSS908	152.87	122	ENSMUSG00000038546	Ranbp9	-153	5.38
chr13	43654794	43655836	TSS909	171.31	127	ENSMUSG00000021371	Ccdc90a	129	5.55
chr13	45173608	45174819	TSS910	108.65	131	ENSMUSG00000078915	Hsp25-ps1	157	5.6
chr13	46822213	46823700	TSS911	132.96	119	ENSMUSG00000021374	Nup153	-13	3.92
chr13	47024253	47026379	TSS912	378.56	217	ENSMUSG00000021375	Kif13a	219	7.63
chr13	47109401	47110497	TSS913	175.65	105	ENSMUSG00000044231	Nhlrc1	228	6.43
chr13	48720302	48721368	TSS914	151.16	105	ENSMUSG00000038042	Ptpdc1	147	5.9
chr13	48965139	48967204	TSS915	680.55	221	ENSMUSG00000038025	Phf2	719	8
chr13	49241700	49243888	TSS916	228.07	182	ENSMUSG00000037989	Wnk2	135	5.35
chr13	51661741	51663120	TSS917	151.32	106	ENSMUSG00000021448	Shc3	-141	6.27
chr13	51887969	51889340	TSS918	261.82	165	ENSMUSG00000021451	Sema4d	188	6.21
chr13	52624890	52626337	TSS919	239.72	136	ENSMUSG00000047842	Diras2	215	9.2
chr13	53075508	53077233	TSS920	252.16	174	ENSMUSG00000056749	Nfil3	336	6.23
chr13	53379975	53381926	TSS921	894.53	245	ENSMUSG00000021464	Ror2	207	14.53
chr13	54150172	54151573	TSS922	109.96	111	ENSMUSG00000021478	Drd1a	469	5.1
chr13	54850069	54851568	TSS923	182.44	109	ENSMUSG00000069227	Gprin1	194	4.85
chr13	55430310	55431762	TSS924	294.54	168	ENSMUSG00000021485	Mxd3	231	6.07
chr13	55516061	55516828	TSS925	290.94	100	ENSMUSG00000044444	Pfn3	223	8.09
chr13	55613801	55615098	TSS926	106.11	127	ENSMUSG00000021493	Pdlim7	289	4.52
chr13	55670916	55672748	TSS927	240.39	165	ENSMUSG00000021495	Fam193b	361	6.98
chr13	56396925	56398366	TSS928	139.73	142	ENSMUSG00000021508	Cxcl14	7	3.58
chr13	58008631	58010045	TSS929	336.46	160	ENSMUSG00000056222	Spock1	-618	10.11
chr13	58229320	58231057	TSS930	121.29	119	ENSMUSG00000007836	Hnrnpa0	-585	4.65
chr13	58485631	58486890	TSS931	165.08	110	ENSMUSG00000021550	2210016F16Rik	198	6.26
chr13	59870569	59871827	TSS932	150.43	111	ENSMUSG00000044792	Isca1	160	7.46
chr13	60276825	60279369	TSS933	692.03	301	ENSMUSG00000052957	Gas1	587	8
chr13	64375581	64377197	TSS934	227.69	122	ENSMUSG00000033102	Cdc14b	83	6.79
chr13	65690489	65692705	TSS935	106.05	272	ENSMUSG00000091589	Gm17278	414	3.98
chr13	69137343	69138989	TSS936	925.13	246	ENSMUSG00000021536	Adcy2	182	14
chr13	69877901	69879111	TSS937	221.23	113	ENSMUSG00000052981	Ube2ql1	88	8.78
chr13	70776011	70777017	TSS938	383.17	144	ENSMUSG00000034525	BC018507	5	12.48
chr13	74944930	74946436	TSS939	112.57	121	ENSMUSG00000021585	Cast	194	3.93
chr13	76080553	76081599	TSS940	504.15	180	ENSMUSG00000021589	Rhobtb3	481	8.34
chr13	81849507	81851295	TSS941	240.31	212	ENSMUSG00000035834	Polr3g	-201	6.56
chr13	85427881	85429209	TSS942	343.33	161	ENSMUSG00000021549	Rasa1	248	7.28
chr13	92900937	92902253	TSS943	340.39	140	ENSMUSG00000021708	Rasgrf2	-64	7.37
chr13	94268176	94270215	TSS944	244.84	157	ENSMUSG00000021690	Jmy	111	4.77
chr13	94497819	94498784	TSS945	386.29	107	ENSMUSG00000085202	Gm15620	-528	11.72
chr13	95054447	95056014	TSS946	116.63	143	ENSMUSG00000021687	Scamp1	688	3.58
chr13	96660661	96662598	TSS947	293.58	177	ENSMUSG00000021676	Iqgap2	205	6.07
chr13	96901647	96903093	TSS948	117.33	135	ENSMUSG00000051111	Sv2c	64	4.14
chr13	97967382	97968571	TSS949	108.67	142	ENSMUSG00000021665	Hexb	178	4.93
chr13	98530006	98530898	TSS950	265.65	136	ENSMUSG00000057657	Gm10260	65	9.67
chr13	99584209	99585864	TSS951	319.39	175	ENSMUSG00000041685	Fcho2	496	6.28
chr13	99695488	99696901	TSS952	283.04	194	ENSMUSG00000009470	Tnpo1	229	5.7
chr13	101386169	101387098	TSS953	383.45	127	ENSMUSG00000021636	Marveld2	158	9.27
chr13	101420509	101421909	TSS954	404.44	163	ENSMUSG00000021635	Rad17	114	9.1
chr13	101602569	101603492	TSS955	274.91	110	ENSMUSG00000021629	Slc30a5	340	7.04
chr13	102536838	102539007	TSS956	199.73	202	ENSMUSG00000041417	Pik3r1	902	6.07
chr13	104123688	104124771	TSS957	115.13	100	ENSMUSG00000034751	Mast4	147	4.98
chr13	104710252	104712056	TSS958	241.24	157	ENSMUSG00000021709	Erbb2ip	-311	5.48
chr13	113441794	113442946	TSS959	343.54	153	ENSMUSG00000021758	Ddx4	167	7.05
chr13	117812916	117814965	TSS960	315.26	200	ENSMUSG00000021725	Parp8	700	6.42
chr13	120197178	120198243	TSS961	122.7	101	ENSMUSG00000025453	Nnt	147	5.13
chr14	8930327	8931456	TSS962	119.56	108	ENSMUSG00000033885	Pxk	87	6.36
chr14	9045989	9047377	TSS963	328.14	163	ENSMUSG00000021752	Kctd6	206	7.22
chr14	14844658	14846148	TSS964	577.82	230	ENSMUSG00000021738	Atxn7	302	10.58
chr14	15535390	15536381	TSS965	180.43	118	ENSMUSG00000021733	Slc4a7	510	4.51
chr14	17196890	17198955	TSS966	218.87	180	ENSMUSG00000017485	Top2b	388	4.33
chr14	18492447	18493936	TSS967	177.89	157	ENSMUSG00000021779	Thrb	-409	6.07
chr14	19102287	19103291	TSS968	191.48	118	ENSMUSG00000021772	Nkiras1	-777	6.95
chr14	21870812	21872442	TSS969	300.07	179	ENSMUSG00000039197	Adk	140	7.38
chr14	30821637	30822977	TSS970	182.05	109	ENSMUSG00000015970	Chdh	-54	7.58
chr14	31527907	31530080	TSS971	498.15	232	ENSMUSG00000006527	Sfmbt1	919	7.79
chr14	31638474	31639516	TSS972	557.4	142	ENSMUSG00000006526	Tmem110	171	18.46
chr14	33412437	33413832	TSS973	225.64	146	ENSMUSG00000041730	Prrxl1	862	5.54
chr14	35032543	35033881	TSS974	512.04	147	ENSMUSG00000041479	Syt15	222	12.42
chr14	35123280	35124546	TSS975	114.02	101	ENSMUSG00000021794	Glud1	-58	3.92
chr14	35486511	35487904	TSS976	199.03	105	ENSMUSG00000041408	Wapal	293	6.57
chr14	45478002	45479235	TSS977	195.13	111	ENSMUSG00000085500	Gm16976	9	5.46
chr14	48091334	48092978	TSS978	276.25	182	ENSMUSG00000037536	Fbxo34	-483	6.45
chr14	49685352	49686693	TSS979	119.02	100	ENSMUSG00000036291	Mudeng	-261	6.46
chr14	54754870	54756339	TSS980	2040.77	971	ENSMUSG00000076871	Trdj2	-705	7.69
chr14	55082695	55083905	TSS981	118.05	111	ENSMUSG00000022175	Lrp10	74	5.61
chr14	55243677	55245216	TSS982	203.79	144	ENSMUSG00000072423	Psmb11	375	5.89
chr14	55250423	55251672	TSS983	825.74	196	ENSMUSG00000092443	CT009512.1	-154	14.54
chr14	56380014	56381892	TSS984	319.58	183	ENSMUSG00000040432	Ltb4r2	132	5.5
chr14	58416800	58417856	TSS985	190.42	108	ENSMUSG00000092784	AC119813.1	-100	5.7
chr14	59512070	59513052	TSS986	143.06	139	ENSMUSG00000059835	Rpl13-ps3	154	6.26
chr14	60243814	60245377	TSS987	259.93	165	ENSMUSG00000044461	Shisa2	158	7.38
chr14	64112187	64113007	TSS988	495.21	162	ENSMUSG00000090374	Gm17232	110	10.53
chr14	64561314	64563274	TSS989	127.72	121	ENSMUSG00000063060	Sox7	570	3.96
chr14	65976763	65978347	TSS990	217.29	167	ENSMUSG00000034522	Zfp395	6	6.66
chr14	67528658	67530462	TSS991	115.48	153	ENSMUSG00000046204	Pnma2	-876	4.19
chr14	69776633	69777736	TSS992	102.61	181	ENSMUSG00000091986	Rps2-ps5	306	5.18
chr14	70857117	70858584	TSS993	106.31	105	ENSMUSG00000003469	Phyhip	263	3.98
chr14	70930157	70931258	TSS994	173.96	111	ENSMUSG00000033595	Lgi3	-35	6.23
chr14	76813767	76816269	TSS995	280	215	ENSMUSG00000022010	Tsc22d1	303	6.59
chr14	77555944	77557735	TSS996	215.53	178	ENSMUSG00000022012	Enox1	73	5.46
chr14	79248678	79249617	TSS997	142.03	101	ENSMUSG00000058997	1300010F03Rik	135	4.73
chr14	79826123	79827586	TSS998	227.86	189	ENSMUSG00000043881	Kbtbd7	429	5.25
chr14	79851433	79852888	TSS999	287.54	183	ENSMUSG00000075502	Gm5465	304	6.07
chr14	87815494	87817403	TSS1000	343.61	179	ENSMUSG00000022019	Tdrd3	-204	8.78
chr14	99697486	99698924	TSS1001	126.86	145	ENSMUSG00000005148	Klf5	614	3.59
chr14	104049100	104050507	TSS1002	311.42	131	ENSMUSG00000055717	Slain1	95	7.52
chr14	119336544	119337869	TSS1003	126.28	121	ENSMUSG00000022136	Dnajc3	137	5.91
chr14	119536553	119538199	TSS1004	707.28	215	ENSMUSG00000053465	Hs6st3	-569	12.55
chr14	121434080	121435727	TSS1005	145.27	153	ENSMUSG00000025555	Farp1	434	5.05
chr14	122579804	122581363	TSS1006	197.2	146	ENSMUSG00000025545	Clybl	163	4.06
chr14	14793119	14794454	TSS1007	211.92	150	ENSMUSG00000053453	Thoc7	165	7.08
chr14	19163372	19164684	TSS1008	217.66	145	ENSMUSG00000021774	Ube2e1	129	5.76
chr14	20642330	20643303	TSS1009	533.32	133	ENSMUSG00000021807	2700060E02Rik	132	11.01
chr14	25063916	25065345	TSS1010	194.93	145	ENSMUSG00000021782	Dlg5	374	4.67
chr14	26587659	26588844	TSS1011	300.54	147	ENSMUSG00000055538	Zcchc24	-86	6.07
chr14	27353223	27354720	TSS1012	266.61	142	ENSMUSG00000021870	Slmap	329	5.86
chr14	27487961	27489368	TSS1013	131.59	107	ENSMUSG00000043702	Pde12	827	4.5
chr14	27782950	27784020	TSS1014	123.5	114	ENSMUSG00000040760	Appl1	841	5.27
chr14	31814021	31815856	TSS1015	181.41	186	ENSMUSG00000021917	Spcs1	-586	4.85
chr14	32642915	32644009	TSS1016	127.71	108	ENSMUSG00000014496	Ankrd28	123	5.33
chr14	33014505	33015915	TSS1017	201.91	177	ENSMUSG00000013701	Timm23	106	6.77
chr14	35314888	35316774	TSS1018	228.53	204	ENSMUSG00000021796	Bmpr1a	339	5.39
chr14	45839179	45840467	TSS1019	105.26	114	ENSMUSG00000021830	Txndc16	94	3.25
chr14	45937660	45938804	TSS1020	177.82	123	ENSMUSG00000021831	Ero1l	144	5.91
chr14	46149013	46150632	TSS1021	129.47	166	ENSMUSG00000037712	Fermt2	162	3.88
chr14	46276520	46278297	TSS1022	304.18	207	ENSMUSG00000093167	AC107711.2	121	6.61
chr14	47407233	47408116	TSS1023	238.29	108	ENSMUSG00000015759	Cnih	180	8.32
chr14	51515763	51517315	TSS1024	126.88	108	ENSMUSG00000091089	A930018M24Rik	944	5.02
chr14	52532458	52534285	TSS1025	149.69	133	ENSMUSG00000004558	Ndrg2	243	7.58
chr14	52607903	52609596	TSS1026	189.4	164	ENSMUSG00000085219	Gm16617	-176	5.16
chr14	55329959	55331175	TSS1027	306.4	138	ENSMUSG00000052435	Cebpe	543	7.39
chr14	55494702	55496574	TSS1028	705.74	268	ENSMUSG00000093691	NA	178	10.66
chr14	55566845	55567945	TSS1029	276.8	138	ENSMUSG00000065432	Mir208a	485	9.74
chr14	57675883	57677394	TSS1030	125.67	161	ENSMUSG00000048582	Gja3	135	4.67
chr14	58283059	58284457	TSS1031	266.13	147	ENSMUSG00000021952	Xpo4	249	8.56
chr14	58443942	58445658	TSS1032	197.41	139	ENSMUSG00000021965	F630043A04Rik	817	7.01
chr14	58508338	58509372	TSS1033	180.06	108	ENSMUSG00000021969	Zdhhc20	114	7.58
chr14	60658378	60659417	TSS1034	174.85	170	ENSMUSG00000087286	Gm9013	170	4.77
chr14	64162051	64163190	TSS1035	119.22	116	ENSMUSG00000035078	Mtmr9	78	4.45
chr14	65716126	65717362	TSS1036	430.86	165	ENSMUSG00000021978	Extl3	175	13.05
chr14	65880357	65881815	TSS1037	320.54	177	ENSMUSG00000007989	Fzd3	253	5.44
chr14	66571706	66573008	TSS1038	176.53	120	ENSMUSG00000034463	Scara3	119	6.24
chr14	67626865	67628042	TSS1039	188.62	113	ENSMUSG00000022051	Bnip3l	194	7.35
chr14	68740958	68743948	TSS1040	2290.23	548	ENSMUSG00000022054	Nefm	289	16.68
chr14	70688608	70689781	TSS1041	109.6	106	ENSMUSG00000022092	Ppp3cc	83	5.16
chr14	73108943	73110593	TSS1042	344.9	184	ENSMUSG00000033487	Fndc3a	149	7.63
chr14	73724646	73726219	TSS1043	137.38	148	ENSMUSG00000022105	Rb1	316	4.8
chr14	75346607	75348037	TSS1044	248.91	169	ENSMUSG00000068015	Lrch1	679	5.36
chr14	76186112	76187112	TSS1045	242.93	107	ENSMUSG00000022003	Slc25a30	126	9.5
chr14	76635825	76637562	TSS1046	584.32	442	ENSMUSG00000075515	Rps2-ps6	-118	9.67
chr14	76955753	76957019	TSS1047	354.55	127	ENSMUSG00000052584	Serp2	-39	7.94
chr14	77939189	77940183	TSS1048	477.55	109	ENSMUSG00000089365	SNORA17	956	22.79
chr14	79700215	79702083	TSS1049	952.99	305	ENSMUSG00000022018	1190002H23Rik	121	9.1
chr14	102006815	102008686	TSS1050	173.75	198	ENSMUSG00000033083	Tbc1d4	444	4.33
chr14	103380316	103382542	TSS1051	261.7	228	ENSMUSG00000092901	AC102815.1	13	4.33
chr14	104866349	104867606	TSS1052	177.7	106	ENSMUSG00000048349	Pou4f1	279	6.07
chr14	110997213	110998186	TSS1053	147.57	105	ENSMUSG00000065268	U6	-870	6.5
chr14	119104773	119106022	TSS1054	140.88	114	ENSMUSG00000032849	Abcc4	156	4.26
chr14	119498019	119499189	TSS1055	104.49	119	ENSMUSG00000042104	Uggt2	169	5.43
chr14	121777294	121779389	TSS1056	1141.71	359	ENSMUSG00000063410	Stk24	265	9.19
chr14	122196336	122198000	TSS1057	319.67	189	ENSMUSG00000025558	Dock9	135	9.42
chr14	122862543	122865319	TSS1058	298.1	255	ENSMUSG00000041703	Zic5	566	5.99
chr14	124025426	124026541	TSS1059	662.36	177	ENSMUSG00000000197	Nalcn	312	11.91
chr15	3975960	3977631	TSS1060	266.48	186	ENSMUSG00000022186	Oxct1	495	6.07
chr15	5093365	5094451	TSS1061	191.51	108	ENSMUSG00000050697	Prkaa1	189	6.62
chr15	6657379	6659538	TSS1062	160.53	143	ENSMUSG00000050310	Rictor	-221	4.44
chr15	7078624	7080351	TSS1063	280.36	221	ENSMUSG00000054263	Lifr	150	4.97
chr15	8118179	8119648	TSS1064	114.23	136	ENSMUSG00000039801	2410089E03Rik	83	4.8
chr15	12134519	12135644	TSS1065	445.6	187	ENSMUSG00000039458	Mtmr12	197	7.58
chr15	26238305	26239760	TSS1066	101.88	119	ENSMUSG00000022269	2014-03-11	-52	5.13
chr15	26954960	26956062	TSS1067	279.85	239	ENSMUSG00000090544	Gm6576	214	5.24
chr15	27395756	27397094	TSS1068	251.81	117	ENSMUSG00000022265	Ank	248	6.21
chr15	34766951	34768593	TSS1069	308.41	191	ENSMUSG00000050963	Kcns2	454	8.19
chr15	35300782	35301744	TSS1070	445.76	129	ENSMUSG00000037646	Vps13b	142	12.15
chr15	38837340	38838519	TSS1071	217.46	146	ENSMUSG00000022297	Fzd6	106	5.8
chr15	40485822	40488096	TSS1072	150.98	182	ENSMUSG00000022306	Zfpm2	-56	3.83
chr15	41278307	41279828	TSS1073	117.26	161	ENSMUSG00000022307	Oxr1	201	3.89
chr15	54943847	54945188	TSS1074	395.88	175	ENSMUSG00000022419	Deptor	327	7.92
chr15	57817190	57818537	TSS1075	274.14	148	ENSMUSG00000051225	Fam83a	778	6.41
chr15	58719811	58721600	TSS1076	371.94	178	ENSMUSG00000037075	Rnf139	-620	6.26
chr15	68758171	68760084	TSS1077	417.8	147	ENSMUSG00000022332	Khdrbs3	443	8.88
chr15	73342590	73343823	TSS1078	243.96	124	ENSMUSG00000036661	Dennd3	153	10.37
chr15	74393543	74395187	TSS1079	191.49	141	ENSMUSG00000093340	AC117657.1	568	6.47
chr15	74550948	74552369	TSS1080	111.9	127	ENSMUSG00000056665	4930572J05Rik	260	4.33
chr15	74784904	74786722	TSS1081	113.3	164	ENSMUSG00000022587	Ly6e	685	5.14
chr15	76124535	76126092	TSS1082	146.79	122	ENSMUSG00000071724	Gm10345	39	4.35
chr15	76199003	76200466	TSS1083	217.09	171	ENSMUSG00000022554	Fam203a	361	6.07
chr15	76279767	76288970	TSS1084	244.96	1006	ENSMUSG00000034161	Scx	317	7.17
chr15	76526692	76529995	TSS1085	361.63	257	ENSMUSG00000022546	Gpt	-78	6.76
chr15	78729574	78732249	TSS1086	155.41	252	ENSMUSG00000022436	Sh3bp1	192	4.7
chr15	78744226	78745299	TSS1087	323.62	135	ENSMUSG00000068221	Pdxp	245	5.97
chr15	78938974	78940370	TSS1088	204.99	186	ENSMUSG00000033039	Micall1	258	4.33
chr15	78992803	78997025	TSS1089	411.4	425	ENSMUSG00000075555	Gm10863	106	4.69
chr15	79059510	79060420	TSS1090	290.83	120	ENSMUSG00000068206	Pick1	305	10.92
chr15	79921460	79922559	TSS1091	132.2	126	ENSMUSG00000022415	Syngr1	188	5.82
chr15	80003191	80005358	TSS1092	216.17	214	ENSMUSG00000042428	Mgat3	-362	5.36
chr15	80085017	80086606	TSS1093	133.83	175	ENSMUSG00000042406	Atf4	523	4.16
chr15	80117236	80119005	TSS1094	109.03	110	ENSMUSG00000022416	Cacna1i	941	4.77
chr15	80501628	80503222	TSS1095	604.06	199	ENSMUSG00000022408	Fam83f	952	9.45
chr15	81575258	81576779	TSS1096	393.92	185	ENSMUSG00000022390	Zc3h7b	704	6.41
chr15	81810665	81811728	TSS1097	542.06	153	ENSMUSG00000061633	1700029P11Rik	87	15.28
chr15	82105068	82106383	TSS1098	231.54	151	ENSMUSG00000022456	2014-09-03	586	4.88
chr15	82129036	82130186	TSS1099	244.71	120	ENSMUSG00000022455	Wbp2nl	34	9
chr15	82346587	82348279	TSS1100	594.42	185	ENSMUSG00000047347	Gm5806	93	15.13
chr15	83356759	83358135	TSS1101	231.7	130	ENSMUSG00000016758	Bik	141	6.65
chr15	83998001	83999615	TSS1102	166.64	108	ENSMUSG00000041653	Pnpla3	113	5.78
chr15	84499533	84501352	TSS1103	554.69	222	ENSMUSG00000036106	Prr5	792	9.39
chr15	85036017	85037071	TSS1104	187.33	113	ENSMUSG00000006369	Fbln1	277	6.56
chr15	85709009	85710386	TSS1105	133.04	108	ENSMUSG00000022386	Trmu	-368	5.51
chr15	88430493	88431680	TSS1106	555.9	167	ENSMUSG00000054117	Zdhhc25	450	11.05
chr15	88581933	88583022	TSS1107	333.42	153	ENSMUSG00000034333	Zbed4	350	7.73
chr15	88812747	88814097	TSS1108	1690.62	262	ENSMUSG00000015365	Mov10l1	37	31.98
chr15	88889418	88891196	TSS1109	254.92	142	ENSMUSG00000058441	Panx2	570	7
chr15	89152753	89153930	TSS1110	143	108	ENSMUSG00000054136	Adm2	-222	4.38
chr15	89328728	89331471	TSS1111	231.52	293	ENSMUSG00000022623	Shank3	294	5.11
chr15	94459147	94460155	TSS1112	260.08	102	ENSMUSG00000063296	Tmem117	-93	6.07
chr15	96116758	96119248	TSS1113	246.91	194	ENSMUSG00000033237	Arid2	590	6.16
chr15	97614506	97615712	TSS1114	202.54	119	ENSMUSG00000081534	Slc48a1	449	5.7
chr15	98835947	98836991	TSS1115	665.8	192	ENSMUSG00000064081	Gm8973	176	16.64
chr15	99420660	99422437	TSS1116	198.02	132	ENSMUSG00000044217	Aqp5	341	6.29
chr15	99431435	99432421	TSS1117	207.21	105	ENSMUSG00000043144	Aqp6	57	9.01
chr15	99500563	99501587	TSS1118	228.36	116	ENSMUSG00000023017	Accn2	-216	7.28
chr15	99531906	99533287	TSS1119	190.86	132	ENSMUSG00000023018	Smarcd1	-513	7.53
chr15	99547799	99549636	TSS1120	441.18	185	ENSMUSG00000023019	Gpd1	280	7.96
chr15	100110646	100111705	TSS1121	445.75	183	ENSMUSG00000045631	Tmprss12	105	8.76
chr15	101054272	101055670	TSS1122	150.58	140	ENSMUSG00000000531	Grasp	213	5.22
chr15	101303762	101305435	TSS1123	100.53	128	ENSMUSG00000067614	Krt86	268	5.75
chr15	102033393	102034898	TSS1124	131.21	112	ENSMUSG00000046897	Zfp740	86	4.11
chr15	103332869	103334696	TSS1125	334.54	188	ENSMUSG00000022489	Pde1b	970	7.27
chr15	6603864	6604882	TSS1126	450.27	140	ENSMUSG00000089647	Gm2245	-361	13.21
chr15	10399459	10400529	TSS1127	246.07	112	ENSMUSG00000044224	Dnajc21	322	8.29
chr15	12668794	12669963	TSS1128	339.84	136	ENSMUSG00000022197	Pdzd2	222	10.31
chr15	26824380	26825881	TSS1129	102.43	138	ENSMUSG00000043556	Fbxl7	353	4.09
chr15	27954628	27956331	TSS1130	139.55	138	ENSMUSG00000022263	Trio	646	4.91
chr15	33616735	33617830	TSS1131	136.31	103	ENSMUSG00000038984	Tspyl5	198	5.41
chr15	36211996	36213360	TSS1132	140.31	121	ENSMUSG00000022280	Rnf19a	515	4.43
chr15	36425922	36426722	TSS1133	453.27	123	ENSMUSG00000048307	Ankrd46	173	15.68
chr15	36936347	36937841	TSS1134	128.28	118	ENSMUSG00000062397	Zfp706	329	5.89
chr15	38447905	38449704	TSS1135	134.57	187	ENSMUSG00000037458	Azin1	616	3.73
chr15	38943581	38944893	TSS1136	150	116	ENSMUSG00000022299	Slc25a32	235	7.11
chr15	39774549	39776111	TSS1137	178.85	198	ENSMUSG00000022305	Lrp12	126	5.12
chr15	41620115	41621591	TSS1138	103.02	132	ENSMUSG00000086242	Gm16718	-142	4.69
chr15	44258869	44260117	TSS1139	128.32	115	ENSMUSG00000038736	Nudcd1	30	5.72
chr15	52309073	52310067	TSS1140	275.44	192	ENSMUSG00000057262	Gm10020	159	6.24
chr15	58653976	58655890	TSS1141	502.82	235	ENSMUSG00000062373	Tmem65	200	8.15
chr15	63890897	63892505	TSS1142	125.04	166	ENSMUSG00000022378	Fam49b	203	5.11
chr15	64213535	64214850	TSS1143	151.65	158	ENSMUSG00000022377	Asap1	253	4.27
chr15	66117066	66118695	TSS1144	589.78	225	ENSMUSG00000056258	Kcnq3	275	8.99
chr15	71558086	71559107	TSS1145	338.68	100	ENSMUSG00000036800	Fam135b	-432	13.33
chr15	72890781	72891784	TSS1146	430.32	147	ENSMUSG00000047921	Trappc9	433	10.11
chr15	73014149	73016251	TSS1147	133.25	175	ENSMUSG00000036698	Eif2c2	99	4.6
chr15	73252836	73253874	TSS1148	160.85	113	ENSMUSG00000022607	Ptk2	163	6.21
chr15	73258588	73259801	TSS1149	169.54	123	ENSMUSG00000072489	Gm10362	-46	7.05
chr15	73475290	73476776	TSS1150	148.18	119	ENSMUSG00000079020	Slc45a4	480	5.64
chr15	74499864	74503604	TSS1151	165.48	304	ENSMUSG00000022602	Arc	-52	4.14
chr15	75576720	75579800	TSS1152	190.49	240	ENSMUSG00000047591	Mafa	-982	4.23
chr15	75811087	75813028	TSS1153	115.54	147	ENSMUSG00000044095	2410075B13Rik	424	4.43
chr15	75899218	75900540	TSS1154	151.91	135	ENSMUSG00000022568	Scrib	152	6.49
chr15	75919558	75922710	TSS1155	166.38	262	ENSMUSG00000075590	Nrbp2	-348	3.95
chr15	76062059	76064328	TSS1156	106.96	172	ENSMUSG00000022565	Plec	-131	3.49
chr15	76368052	76369788	TSS1157	177.61	208	ENSMUSG00000022559	Fbxl6	176	6.07
chr15	76437443	76438321	TSS1158	150.24	108	ENSMUSG00000034022	Cpsf1	106	5.16
chr15	76647281	76648873	TSS1159	375.81	196	ENSMUSG00000033697	Arhgap39	378	6.38
chr15	78547999	78550389	TSS1160	323.63	236	ENSMUSG00000043460	Elfn2	-407	4.75
chr15	78603108	78604283	TSS1161	266.21	146	ENSMUSG00000018169	Mfng	160	9.4
chr15	78632471	78634084	TSS1162	196.49	141	ENSMUSG00000033170	Card10	-191	5.88
chr15	79233090	79234246	TSS1163	174.02	104	ENSMUSG00000009035	Tmem184b	171	7.44
chr15	79572069	79573274	TSS1164	229.76	124	ENSMUSG00000042524	Sun2	339	6.25
chr15	79634053	79635673	TSS1165	323.36	160	ENSMUSG00000022421	Nptxr	349	7.58
chr15	79844146	79846360	TSS1166	199.08	194	ENSMUSG00000000489	Pdgfb	175	6.07
chr15	81329433	81330123	TSS1167	104.3	106	ENSMUSG00000091198	Gm5218	221	4.02
chr15	82184169	82185526	TSS1168	132.76	107	ENSMUSG00000022450	Ndufa6	-198	4.17
chr15	83235918	83236950	TSS1169	475.37	136	ENSMUSG00000049414	Gm5417	21	14.22
chr15	83934750	83936961	TSS1170	204.96	166	ENSMUSG00000018865	Sult4a1	-43	5.46
chr15	84386545	84388315	TSS1171	729.05	265	ENSMUSG00000055745	Ldoc1l	-1	7.45
chr15	84685171	84687056	TSS1172	248.62	200	ENSMUSG00000016624	Phf21b	197	6.64
chr15	85651417	85652677	TSS1173	186.89	113	ENSMUSG00000052496	Pkdrej	-77	5.67
chr15	88970272	88972290	TSS1174	164.5	184	ENSMUSG00000022610	Mapk12	61	4.91
chr15	89010412	89011955	TSS1175	122.41	160	ENSMUSG00000036606	Plxnb2	253	4.64
chr15	89201620	89203154	TSS1176	141.76	107	ENSMUSG00000091780	Sco2	416	6.29
chr15	89205903	89209998	TSS1177	503.81	393	ENSMUSG00000022615	Tymp	858	8.52
chr15	89353602	89355019	TSS1178	390.55	122	ENSMUSG00000086602	Gm15609	63	13.14
chr15	90879454	90880725	TSS1179	216.79	108	ENSMUSG00000022629	Kif21a	223	7
chr15	91402800	91404033	TSS1180	993.55	215	ENSMUSG00000036298	Slc2a13	208	17.94
chr15	93166292	93167891	TSS1181	150.56	104	ENSMUSG00000022634	Yaf2	808	5.72
chr15	93425239	93426828	TSS1182	153.15	149	ENSMUSG00000036158	Prickle1	288	4.14
chr15	95358211	95359373	TSS1183	166.32	111	ENSMUSG00000022454	Nell2	186	5.37
chr15	96290245	96291466	TSS1184	208.97	125	ENSMUSG00000033228	Scaf11	119	7.28
chr15	96472693	96473679	TSS1185	167.17	109	ENSMUSG00000023169	Slc38a1	242	5.91
chr15	97077224	97078487	TSS1186	313.36	158	ENSMUSG00000048218	Amigo2	-332	7.18
chr15	97535181	97536523	TSS1187	411.76	129	ENSMUSG00000022466	Rpap3	179	12.37
chr15	98086903	98087963	TSS1188	485.08	132	ENSMUSG00000048077	H1fnt	32	11.53
chr15	98747765	98749293	TSS1189	108.75	128	ENSMUSG00000022999	Lmbr1l	313	5.89
chr15	98917333	98919265	TSS1190	134.92	209	ENSMUSG00000001076	C1ql4	226	4.44
chr15	100324764	100326787	TSS1191	153.38	190	ENSMUSG00000044636	Csrnp2	129	4.99
chr15	101200020	101201286	TSS1192	211.63	119	ENSMUSG00000037185	Krt80	85	6.65
chr15	101268653	101269565	TSS1193	332.89	121	ENSMUSG00000047641	Krt83	144	7.83
chr15	101292816	101294780	TSS1194	368.21	225	ENSMUSG00000067615	Krt81	160	8.64
chr15	101542603	101543631	TSS1195	266.17	111	ENSMUSG00000061527	Krt5	243	8.58
chr15	101572919	101573785	TSS1196	588.96	122	ENSMUSG00000051879	Krt71	354	18.81
chr15	101616312	101617235	TSS1197	670.71	133	ENSMUSG00000056605	Krt72-ps	139	17.19
chr15	101647657	101648827	TSS1198	868.1	165	ENSMUSG00000064201	Krt2	441	21.32
chr15	101754423	101755479	TSS1199	317.87	145	ENSMUSG00000059668	Krt4	291	8.87
chr15	101769773	101770900	TSS1200	354.27	115	ENSMUSG00000061397	Krt79	231	11.49
chr15	101965974	101967280	TSS1201	167.08	127	ENSMUSG00000036966	Spryd3	143	6.23
chr16	8737638	8739609	TSS1202	293.56	164	ENSMUSG00000093050	AC156026.1	843	6.29
chr16	8829105	8831349	TSS1203	151.61	169	ENSMUSG00000022507	1810013L24Rik	152	4.36
chr16	10994886	10995638	TSS1204	314.42	148	ENSMUSG00000088543	U1	845	9.13
chr16	11065841	11067337	TSS1205	284.91	169	ENSMUSG00000037972	Snn	168	7.66
chr16	13109462	13110704	TSS1206	201.53	120	ENSMUSG00000022545	Ercc4	380	7.72
chr16	13256002	13257439	TSS1207	106.19	105	ENSMUSG00000009569	Mkl2	469	3.9
chr16	13818742	13819987	TSS1208	114.14	106	ENSMUSG00000022681	Ntan1	222	5.57
chr16	15886668	15888417	TSS1209	280.07	192	ENSMUSG00000071637	Cebpd	109	3.94
chr16	16896220	16897270	TSS1210	289.34	112	ENSMUSG00000026181	Ppm1f	204	12.81
chr16	16983072	16984289	TSS1211	171.8	118	ENSMUSG00000063358	Mapk1	169	5.56
chr16	17232871	17234587	TSS1212	301.34	188	ENSMUSG00000050240	Hic2	-291	5.45
chr16	17276138	17278745	TSS1213	416.16	283	ENSMUSG00000055692	Tmem191c	172	6.07
chr16	17405321	17406538	TSS1214	155.2	114	ENSMUSG00000022765	Snap29	-495	4.53
chr16	17645638	17647118	TSS1215	107.72	126	ENSMUSG00000041617	Ccdc74a	126	4.64
chr16	17898384	17899861	TSS1216	151.42	113	ENSMUSG00000045521	Tssk2	23	5.71
chr16	18127168	18128962	TSS1217	140.09	143	ENSMUSG00000043811	Rtn4r	-253	3.57
chr16	18775812	18778114	TSS1218	441.57	245	ENSMUSG00000041378	Cldn5	325	5.35
chr16	18836378	18837394	TSS1219	358.05	124	ENSMUSG00000071632	2510002D24Rik	151	14.3
chr16	18876065	18878289	TSS1220	308.87	237	ENSMUSG00000022702	Hira	384	7.1
chr16	20516523	20517754	TSS1221	181.22	117	ENSMUSG00000003233	Dvl3	-144	7.47
chr16	20663335	20665009	TSS1222	116.71	100	ENSMUSG00000090319	Gm4462	-513	4.84
chr16	20732484	20734753	TSS1223	109.7	206	ENSMUSG00000006958	Chrd	414	3.28
chr16	21204674	21205608	TSS1224	192.6	104	ENSMUSG00000005958	Ephb3	131	6.74
chr16	22053282	22054230	TSS1225	341.51	103	ENSMUSG00000068487	Gm4943	13	10.42
chr16	23179047	23180157	TSS1226	325.64	131	ENSMUSG00000084299	Gm6630	124	7.14
chr16	30600482	30602181	TSS1227	287.4	192	ENSMUSG00000046546	Fam43a	952	4.63
chr16	31663302	31664797	TSS1228	232.29	151	ENSMUSG00000022770	Dlg1	782	6.57
chr16	32643627	32645237	TSS1229	290.56	202	ENSMUSG00000022791	Tnk2	566	6.46
chr16	33251193	33252226	TSS1230	240.12	117	ENSMUSG00000022808	Snx4	131	7.49
chr16	33829012	33830940	TSS1231	227.45	229	ENSMUSG00000022817	Itgb5	337	5.95
chr16	36209046	36209980	TSS1232	191.38	112	ENSMUSG00000078097	Gm10913	211	7.31
chr16	37867847	37869461	TSS1233	360.41	188	ENSMUSG00000034158	Lrrc58	411	7.75
chr16	38741980	38743278	TSS1234	103.06	124	ENSMUSG00000022793	B4galt4	140	4.22
chr16	53884001	53884778	TSS1235	280.29	201	ENSMUSG00000080508	AC125028.1	-886	6.86
chr16	58669972	58671256	TSS1236	144.57	151	ENSMUSG00000022742	Cpox	285	6.29
chr16	59457300	59459219	TSS1237	796.72	302	ENSMUSG00000090850	Orai2-ps	797	8.62
chr16	62569640	62570817	TSS1238	1384.87	642	ENSMUSG00000070173	U6	-457	6.86
chr16	64850980	64852821	TSS1239	201.17	168	ENSMUSG00000054604	Cggbp1	176	6.07
chr16	65815229	65816353	TSS1240	258.01	113	ENSMUSG00000091243	Vgll3	-239	6.5
chr16	90385357	90388057	TSS1241	217.08	272	ENSMUSG00000053414	Hunk	-275	4.3
chr16	91269719	91271255	TSS1242	233.88	137	ENSMUSG00000046160	Olig1	606	5.05
chr16	91729310	91730602	TSS1243	380.66	152	ENSMUSG00000022957	Itsn1	232	12.07
chr16	93711916	93712909	TSS1244	311.29	110	ENSMUSG00000022946	Dopey2	182	11.2
chr16	94790356	94792812	TSS1245	205.23	205	ENSMUSG00000022897	Dyrk1a	488	4.59
chr16	95238184	95239149	TSS1246	532.03	324	ENSMUSG00000092023	Gm17496	781	8.65
chr16	95923314	95924735	TSS1247	333.16	148	ENSMUSG00000022895	Ets2	510	8.99
chr16	3884082	3885250	TSS1248	218.45	110	ENSMUSG00000039789	Zfp597	112	6.07
chr16	4418908	4420757	TSS1249	473.39	248	ENSMUSG00000005580	Adcy9	424	7.4
chr16	4789364	4790916	TSS1250	199.67	136	ENSMUSG00000004071	5730403B10Rik	547	5.65
chr16	4939006	4940661	TSS1251	150.54	114	ENSMUSG00000086456	Gm16861	-160	4.49
chr16	4963885	4965092	TSS1252	227.65	126	ENSMUSG00000022515	Anks3	133	5.53
chr16	5203211	5204371	TSS1253	143.2	111	ENSMUSG00000023143	Nagpa	143	5.91
chr16	8622983	8624114	TSS1254	263.98	125	ENSMUSG00000076039	AC115005.1	-180	5.69
chr16	8671464	8672768	TSS1255	174.91	104	ENSMUSG00000008393	Carhsp1	-220	6.64
chr16	10542250	10543426	TSS1256	224.62	107	ENSMUSG00000038055	Dexi	299	6.29
chr16	10784100	10786546	TSS1257	274.47	229	ENSMUSG00000038037	Socs1	63	4.84
chr16	10788039	10788977	TSS1258	325.59	120	ENSMUSG00000043050	Tnp2	320	10.57
chr16	11175831	11176896	TSS1259	113.9	102	ENSMUSG00000037965	Zc3h7a	14	4.44
chr16	11185227	11186433	TSS1260	352.88	186	ENSMUSG00000080790	Gm7638	307	7.96
chr16	15594097	15595364	TSS1261	215.28	125	ENSMUSG00000022674	Ube2v2	219	8.24
chr16	16599573	16600637	TSS1262	188.36	137	ENSMUSG00000022788	Fgd4	781	4.46
chr16	17146837	17148771	TSS1263	171.93	151	ENSMUSG00000022768	Ccdc116	99	4.66
chr16	17574088	17577806	TSS1264	277.42	340	ENSMUSG00000022756	Slc7a4	386	5.22
chr16	17914102	17915533	TSS1265	133.51	164	ENSMUSG00000022738	Gsc2	168	3.64
chr16	20240478	20241637	TSS1266	221.73	126	ENSMUSG00000041205	Map6d1	203	5.9
chr16	20822184	20823135	TSS1267	178.46	109	ENSMUSG00000063427	Gm8017	314	5.62
chr16	22161450	22164098	TSS1268	150.29	235	ENSMUSG00000033581	Igf2bp2	39	4.91
chr16	22656307	22657665	TSS1269	359.54	152	ENSMUSG00000022861	Dgkg	450	8.49
chr16	26104994	26106274	TSS1270	382.15	151	ENSMUSG00000038168	Leprel1	368	8.69
chr16	29945735	29946986	TSS1271	106.83	110	ENSMUSG00000084810	Gm16761	426	4.56
chr16	30387873	30389159	TSS1272	229.42	153	ENSMUSG00000022533	Atp13a3	160	4.66
chr16	30549239	30551324	TSS1273	166.82	199	ENSMUSG00000022537	Tmem44	451	5.26
chr16	31080587	31081769	TSS1274	119.51	123	ENSMUSG00000047434	AI480653	101	4.78
chr16	31200243	31201451	TSS1275	201.14	118	ENSMUSG00000049076	Acap2	139	5.68
chr16	31274675	31275649	TSS1276	238.2	152	ENSMUSG00000047714	Ppp1r2	115	8.16
chr16	31970263	31971257	TSS1277	445.57	127	ENSMUSG00000083853	Gm15696	43	12.38
chr16	32002509	32003577	TSS1278	129.81	121	ENSMUSG00000022772	Senp5	203	5.82
chr16	32099030	32100149	TSS1279	101.94	123	ENSMUSG00000023791	Pigx	184	4.69
chr16	32246348	32247489	TSS1280	403.66	111	ENSMUSG00000035764	Fbxo45	502	10.11
chr16	35489822	35491365	TSS1281	203.45	279	ENSMUSG00000022844	Pdia5	103	5.11
chr16	35768757	35769670	TSS1282	261.78	104	ENSMUSG00000022848	Dirc2	154	8.62
chr16	35983159	35984325	TSS1283	251.32	155	ENSMUSG00000086324	Gm15564	-338	6.61
chr16	38452258	38453327	TSS1284	157.43	101	ENSMUSG00000002844	Adprh	-129	5.35
chr16	43979231	43980433	TSS1285	312.44	186	ENSMUSG00000036304	Zdhhc23	-634	6.77
chr16	44557746	44559221	TSS1286	169.86	113	ENSMUSG00000022687	Boc	180	5.42
chr16	46153793	46155289	TSS1287	205.53	119	ENSMUSG00000048087	Gm4737	49	5.9
chr16	50431323	50432813	TSS1288	303.21	184	ENSMUSG00000022641	Bbx	546	6.21
chr16	58522715	58523947	TSS1289	288.52	148	ENSMUSG00000022747	St3gal6	952	5.9
chr16	64917686	64919034	TSS1290	108.34	158	ENSMUSG00000093149	AC163694.1	-332	4.85
chr16	78376173	78377848	TSS1291	179.73	160	ENSMUSG00000022863	Btg3	125	5
chr16	85552897	85554240	TSS1292	317.26	178	ENSMUSG00000041134	Cyyr1	-41	6.07
chr16	90142423	90144798	TSS1293	179.9	209	ENSMUSG00000002489	Tiam1	-310	5.33
chr16	90283786	90285531	TSS1294	172.93	199	ENSMUSG00000022983	Scaf4	97	4.35
chr16	91513654	91515301	TSS1295	310.86	157	ENSMUSG00000084301	Gm7856	164	8.99
chr16	91539369	91540549	TSS1296	342.49	172	ENSMUSG00000082535	Gm7860	42	7.58
chr16	91597331	91598305	TSS1297	127.97	108	ENSMUSG00000022964	Tmem50b	140	5.27
chr16	91618793	91620935	TSS1298	143.16	129	ENSMUSG00000039763	Dnajc28	-720	4.49
chr16	91688383	91689402	TSS1299	239.21	124	ENSMUSG00000022960	Donson	149	6.7
chr16	94592031	94593404	TSS1300	307.35	173	ENSMUSG00000022940	Pigp	160	10.5
chr16	96303001	96305057	TSS1301	172.97	156	ENSMUSG00000022914	Brwd1	170	4.93
chr16	97391582	97392947	TSS1302	616.57	171	ENSMUSG00000050272	Dscam	88	12.92
chr16	98072352	98073948	TSS1303	256.57	178	ENSMUSG00000014039	Prdm15	337	7.25
chr16	98182862	98184707	TSS1304	114.2	118	ENSMUSG00000046962	Zfp295	517	4.39
chr17	4994587	4996682	TSS1305	328.1	169	ENSMUSG00000069729	Arid1b	673	5.38
chr17	5491174	5493676	TSS1306	146.32	185	ENSMUSG00000034265	Zdhhc14	174	4.21
chr17	5840715	5842049	TSS1307	200.97	161	ENSMUSG00000002365	Snx9	74	4.42
chr17	6253287	6254386	TSS1308	319.78	240	ENSMUSG00000081178	Gm5490	-130	7.82
chr17	7182241	7183742	TSS1309	138.97	174	ENSMUSG00000079724	Rnaset2b	206	4.12
chr17	7373606	7375112	TSS1310	520.86	167	ENSMUSG00000023809	Rps6ka2	193	21
chr17	8138215	8139364	TSS1311	154.48	131	ENSMUSG00000073471	Rsph3a	115	6.84
chr17	15511122	15514192	TSS1312	191.63	217	ENSMUSG00000085544	A930024N18Rik	769	5.77
chr17	15841248	15843139	TSS1313	332.86	194	ENSMUSG00000023852	Chd1	-264	9.28
chr17	23797286	23798448	TSS1314	142.41	115	ENSMUSG00000043782	Ccdc64b	-16	4.6
chr17	23877974	23880736	TSS1315	241.51	216	ENSMUSG00000086281	9530082P21Rik	99	4.51
chr17	23959866	23960931	TSS1316	311.34	115	ENSMUSG00000092981	AC122821.1	-44	9.24
chr17	24004518	24005899	TSS1317	219.73	148	ENSMUSG00000024116	Prss21	26	5.6
chr17	24606813	24608298	TSS1318	370.21	159	ENSMUSG00000043445	Pgp	70	8.16
chr17	24686861	24687838	TSS1319	159.18	122	ENSMUSG00000032855	Pkd1	273	4.82
chr17	24730454	24732749	TSS1320	668.89	306	ENSMUSG00000080342	AC132367.1	-128	8.85
chr17	24806350	24807378	TSS1321	125.5	108	ENSMUSG00000041130	Zfp598	87	5.79
chr17	24857022	24858563	TSS1322	450.08	363	ENSMUSG00000077709	Snora64	-397	6.39
chr17	24889774	24890640	TSS1323	230.39	107	ENSMUSG00000039628	Hs3st6	146	6.57
chr17	25014131	25016080	TSS1324	203.4	152	ENSMUSG00000046070	Igfals	-114	6.67
chr17	25032664	25034219	TSS1325	118.75	136	ENSMUSG00000073435	Nme3	126	3.54
chr17	25324655	25326595	TSS1326	286.66	160	ENSMUSG00000015127	Unkl	154	6.22
chr17	25608363	25609443	TSS1327	388.12	165	ENSMUSG00000024175	Tekt4	283	8.88
chr17	25945360	25946912	TSS1328	262.34	147	ENSMUSG00000025738	Fbxl16	-286	6.08
chr17	25963945	25965653	TSS1329	107.73	131	ENSMUSG00000025736	Jmjd8	-980	4.92
chr17	26275390	26276533	TSS1330	214.51	110	ENSMUSG00000024182	Axin1	404	7.89
chr17	26339694	26341429	TSS1331	111.37	112	ENSMUSG00000024186	Rgs11	693	5.02
chr17	26551363	26552787	TSS1332	261.22	139	ENSMUSG00000034413	Neurl1b	193	6.88
chr17	26679442	26680727	TSS1333	164.29	214	ENSMUSG00000068604	Gm8225	633	5.92
chr17	27792021	27793563	TSS1334	156.18	116	ENSMUSG00000040276	Pacsin1	2	5.62
chr17	27993029	27994273	TSS1335	156.17	120	ENSMUSG00000039512	Uhrf1bp1	126	5.43
chr17	28278045	28280023	TSS1336	194.95	232	ENSMUSG00000038677	Scube3	122	5.18
chr17	28313843	28314745	TSS1337	327.34	132	ENSMUSG00000024220	Zfp523	253	8.62
chr17	28449788	28451678	TSS1338	118.34	207	ENSMUSG00000007570	Fance	126	5.14
chr17	28827660	28829466	TSS1339	199.93	213	ENSMUSG00000053436	Mapk14	271	6.98
chr17	28905879	28907412	TSS1340	266.3	144	ENSMUSG00000004864	Mapk13	90	5.87
chr17	29041267	29042797	TSS1341	121.74	119	ENSMUSG00000085333	1700030A11Rik	-520	6.6
chr17	29626957	29629454	TSS1342	166.94	205	ENSMUSG00000024014	Pim1	112	5.36
chr17	31813815	31815676	TSS1343	629.46	198	ENSMUSG00000024041	Cryaa	-111	10.74
chr17	32172597	32174093	TSS1344	283.5	163	ENSMUSG00000058392	Rrp1b	527	6.57
chr17	34175228	34177026	TSS1345	304.08	152	ENSMUSG00000024330	Col11a2	-724	6.17
chr17	34323664	34325401	TSS1346	101.33	118	ENSMUSG00000037321	Tap1	-442	4.55
chr17	35150773	35155203	TSS1347	1196.62	488	ENSMUSG00000007030	D17H6S56E-3	-69	9.53
chr17	35356591	35358446	TSS1348	577.77	202	ENSMUSG00000081650	Gm16181	-795	7.83
chr17	35529906	35532567	TSS1349	193.65	585	ENSMUSG00000055413	H2-Q8	162	4.66
chr17	35560444	35563317	TSS1350	260.07	766	ENSMUSG00000073409	H2-Q6	189	4.03
chr17	36033604	36034432	TSS1351	213.11	113	ENSMUSG00000084998	Gm16279	22	8.38
chr17	36115683	36117717	TSS1352	114.64	156	ENSMUSG00000024429	Gnl1	99	3.8
chr17	37407069	37408260	TSS1353	140.22	104	ENSMUSG00000016206	H2-M3	739	6.78
chr17	43153293	43154747	TSS1354	123.68	112	ENSMUSG00000023915	Tnfrsf21	299	4.04
chr17	45721237	45723758	TSS1355	212.2	216	ENSMUSG00000067389	Gm17080	41	6.23
chr17	45799329	45801034	TSS1356	482.74	197	ENSMUSG00000086472	Gm16172	-699	8.93
chr17	45870002	45871548	TSS1357	583.4	185	ENSMUSG00000086615	Gm16862	-939	11.4
chr17	46520385	46521466	TSS1358	129.65	104	ENSMUSG00000015597	Zfp318	139	5.75
chr17	50647748	50649664	TSS1359	248.83	199	ENSMUSG00000038910	Plcl2	274	5.92
chr17	53706152	53708158	TSS1360	330.63	265	ENSMUSG00000000708	Kat2b	222	6.67
chr17	55584213	55585602	TSS1361	467.82	157	ENSMUSG00000024172	St6gal2	302	8.49
chr17	56030738	56032165	TSS1362	246.72	246	ENSMUSG00000003198	Zfp959	30	6.07
chr17	56395933	56398293	TSS1363	122.87	242	ENSMUSG00000043683	Fem1a	662	3.62
chr17	56751996	56753892	TSS1364	255.56	299	ENSMUSG00000057863	Rpl36	620	7.06
chr17	57418105	57419233	TSS1365	268.97	109	ENSMUSG00000034116	Vav1	83	8.49
chr17	64949810	64951736	TSS1366	362.74	200	ENSMUSG00000024085	Man2a1	366	5.3
chr17	66131816	66133514	TSS1367	575.01	182	ENSMUSG00000061950	Ppp4r1	238	8.95
chr17	69505772	69507220	TSS1368	376.02	188	ENSMUSG00000024044	Epb4.1l3	468	6.53
chr17	71900852	71902014	TSS1369	465.73	157	ENSMUSG00000052525	Spdya	141	14.56
chr17	73185821	73187230	TSS1370	416.54	153	ENSMUSG00000039770	Ypel5	662	12.36
chr17	74737821	74738815	TSS1371	204.94	107	ENSMUSG00000024068	Spast	-51	7.14
chr17	75404553	75405996	TSS1372	336.45	236	ENSMUSG00000001870	Ltbp1	295	5.16
chr17	78599043	78601017	TSS1373	637.48	243	ENSMUSG00000024074	Crim1	523	8.29
chr17	79451368	79452324	TSS1374	632.44	163	ENSMUSG00000024084	Qpct	368	12.97
chr17	80013744	80015115	TSS1375	344.89	170	ENSMUSG00000036368	Fam82a1	420	9.51
chr17	80688879	80689911	TSS1376	100.06	112	ENSMUSG00000045257	Morn2	-242	5.95
chr17	84910878	84912028	TSS1377	379.77	147	ENSMUSG00000040852	Plekhh2	168	8.91
chr17	85489653	85490660	TSS1378	116.27	112	ENSMUSG00000071037	1700106N22Rik	273	4.58
chr17	88839449	88841341	TSS1379	479.62	221	ENSMUSG00000034998	Foxn2	149	9.56
chr17	91486937	91488431	TSS1380	335.99	187	ENSMUSG00000071033	Gm10308	-371	7.13
chr17	3043898	3045014	TSS1381	175.77	140	ENSMUSG00000068141	Gm10232	633	4.97
chr17	6079230	6080370	TSS1382	163.36	118	ENSMUSG00000015659	Serac1	135	6.22
chr17	6121020	6122450	TSS1383	516.93	256	ENSMUSG00000051639	Gm5812	203	10.41
chr17	6131657	6132910	TSS1384	320.18	325	ENSMUSG00000076038	AC154650.1	-134	4.03
chr17	6316594	6318139	TSS1385	143.3	203	ENSMUSG00000092074	Dynlt1a	144	6.07
chr17	6654199	6655864	TSS1386	100.13	191	ENSMUSG00000000579	Dynlt1c	239	6.29
chr17	7099310	7099992	TSS1387	270.63	110	ENSMUSG00000076218	Mir692-1	-101	8.43
chr17	7152065	7153309	TSS1388	170.03	162	ENSMUSG00000023806	Rsph3b	124	6.8
chr17	8340164	8341665	TSS1389	214.61	206	ENSMUSG00000073469	Rnaset2a	161	5.55
chr17	9861880	9862754	TSS1390	243.26	107	ENSMUSG00000046173	Pabpc6	293	7.43
chr17	12510844	12512066	TSS1391	104.85	123	ENSMUSG00000014426	Map3k4	187	3.92
chr17	12699446	12700730	TSS1392	297.29	130	ENSMUSG00000023828	Slc22a3	349	6.93
chr17	13102245	13103372	TSS1393	159.02	113	ENSMUSG00000073460	Pnldc1	-132	5.11
chr17	13152580	13153911	TSS1394	105.28	123	ENSMUSG00000023832	Acat2	173	3.72
chr17	13184499	13186019	TSS1395	112.58	117	ENSMUSG00000060475	Wtap	103	6.07
chr17	13896812	13898881	TSS1396	275.33	217	ENSMUSG00000038347	Tcte2	520	5.62
chr17	14339918	14341074	TSS1397	372.96	133	ENSMUSG00000048826	Dact2	163	8.99
chr17	17760592	17762627	TSS1398	118.86	193	ENSMUSG00000023845	Lnpep	-799	3.88
chr17	24487754	24489936	TSS1399	476.82	240	ENSMUSG00000035435	Abca17	-62	6.25
chr17	24669944	24670975	TSS1400	394.71	148	ENSMUSG00000079657	Rab26	691	10.74
chr17	24986524	24988052	TSS1401	100.34	128	ENSMUSG00000045316	Fahd1	-417	5.3
chr17	25150487	25151534	TSS1402	231.94	117	ENSMUSG00000038002	Cramp1l	939	5.83
chr17	25569482	25571516	TSS1403	127.73	179	ENSMUSG00000024112	Cacna1h	149	3.84
chr17	25969201	25970191	TSS1404	198.52	104	ENSMUSG00000039615	Stub1	593	9.29
chr17	25971570	25974625	TSS1405	160.84	240	ENSMUSG00000025735	Rhbdl1	737	3.79
chr17	26004773	26006154	TSS1406	364.08	218	ENSMUSG00000025732	Fam195a	137	9.16
chr17	26122142	26123830	TSS1407	141.44	141	ENSMUSG00000037326	Solh	80	5.9
chr17	26204485	26206768	TSS1408	213.81	197	ENSMUSG00000037098	Rab11fip3	22	9.02
chr17	26344195	26345527	TSS1409	350.89	137	ENSMUSG00000073433	Arhgdig	-468	8.17
chr17	26644395	26646779	TSS1410	122.35	202	ENSMUSG00000024190	Dusp1	-246	4.48
chr17	26977747	26978732	TSS1411	108.98	100	ENSMUSG00000015579	Nkx2-5	360	4.82
chr17	27022973	27023679	TSS1412	483.32	102	ENSMUSG00000078838	Gm17382	-318	15.32
chr17	27339987	27341660	TSS1413	111	143	ENSMUSG00000044857	Lemd2	716	3.18
chr17	28144138	28145936	TSS1414	179.64	144	ENSMUSG00000086149	Gm15598	386	4.74
chr17	28212226	28213636	TSS1415	161.23	126	ENSMUSG00000085521	4930526A20Rik	391	5.99
chr17	28995095	28996477	TSS1416	136.24	114	ENSMUSG00000087615	Gm16190	446	4.28
chr17	29483711	29485324	TSS1417	181.77	151	ENSMUSG00000024012	Mtch1	237	5.91
chr17	30748622	30749739	TSS1418	603.24	237	ENSMUSG00000024026	Glo1	167	11.79
chr17	31335054	31336689	TSS1419	352.79	121	ENSMUSG00000024034	Tmprss3	620	11.34
chr17	31991706	31993833	TSS1420	310.91	196	ENSMUSG00000024042	Sik1	78	10.61
chr17	32170882	32171888	TSS1421	484.21	121	ENSMUSG00000002076	Hsf2bp	100	13.34
chr17	32420581	32421846	TSS1422	133.79	113	ENSMUSG00000024002	Brd4	369	6.56
chr17	33441691	33442923	TSS1423	261.78	105	ENSMUSG00000091515	Zfp422-rs1	486	9.14
chr17	34164179	34165792	TSS1424	101.86	126	ENSMUSG00000073422	H2-Ke6	272	5.27
chr17	34341221	34342813	TSS1425	197.37	120	ENSMUSG00000092550	RP23-123G8.16	-112	6.13
chr17	35093898	35096293	TSS1426	234.24	341	ENSMUSG00000090877	Hspa1b	865	4.1
chr17	35106820	35109402	TSS1427	198.45	379	ENSMUSG00000091971	Hspa1a	906	3.94
chr17	35389597	35391815	TSS1428	246.71	187	ENSMUSG00000077807	CR974466.1	102	6.73
chr17	36097309	36098897	TSS1429	170.04	107	ENSMUSG00000077931	Mir877	-737	5.83
chr17	36194184	36195577	TSS1430	262.21	255	ENSMUSG00000079492	Gm11127	659	4.39
chr17	36265180	36266980	TSS1431	379.06	310	ENSMUSG00000092243	H2-T9	156	5.89
chr17	36326019	36327307	TSS1432	168.83	160	ENSMUSG00000054128	H2-T3	338	4.42
chr17	36352323	36353480	TSS1433	292.73	119	ENSMUSG00000092362	RP23-108F2.34	192	6.29
chr17	36385509	36386620	TSS1434	299.82	132	ENSMUSG00000092502	RP23-108F2.11	-131	9.74
chr17	36394069	36395030	TSS1435	282.83	110	ENSMUSG00000024446	Rpp21	499	9.59
chr17	36844163	36845692	TSS1436	1928.65	981	ENSMUSG00000092172	RP24-354D8.6	-922	5.87
chr17	37333479	37334908	TSS1437	310.88	197	ENSMUSG00000043827	Olfr94	830	6.07
chr17	37347795	37348838	TSS1438	528.96	118	ENSMUSG00000049561	Olfr95	373	16.91
chr17	43766226	43767534	TSS1439	207.22	118	ENSMUSG00000040140	Tdrd6	598	5.26
chr17	46865200	46866442	TSS1440	474.6	173	ENSMUSG00000002769	Gnmt	274	12.68
chr17	47146728	47147717	TSS1441	277.64	104	ENSMUSG00000023977	Ubr2	103	8.87
chr17	50431923	50433725	TSS1442	1465.43	362	ENSMUSG00000010592	Dazl	9	14.6
chr17	51970683	51972896	TSS1443	256.36	186	ENSMUSG00000023927	Satb1	131	5.37
chr17	56017569	56018920	TSS1444	165.84	235	ENSMUSG00000057835	Zfp119a	2	5.02
chr17	56083703	56085230	TSS1445	133.67	229	ENSMUSG00000062101	Zfp119b	22	5.99
chr17	56255493	56257226	TSS1446	192.92	150	ENSMUSG00000011305	Plin5	165	6.07
chr17	56855627	56857838	TSS1447	205.16	184	ENSMUSG00000054723	Vmac	956	5.4
chr17	63848170	63850147	TSS1448	709.25	264	ENSMUSG00000023965	Fbxl17	313	6.67
chr17	65961653	65963805	TSS1449	244.23	195	ENSMUSG00000024091	Vapa	717	5.43
chr17	66233528	66234936	TSS1450	374.61	136	ENSMUSG00000024096	Ralbp1	596	14.5
chr17	66299665	66300801	TSS1451	294.37	113	ENSMUSG00000024098	Twsg1	152	10.43
chr17	66425394	66427011	TSS1452	159.32	171	ENSMUSG00000034647	Ankrd12	568	4.3
chr17	66797480	66799570	TSS1453	584.52	277	ENSMUSG00000052105	1110012J17Rik	268	7.82
chr17	66868264	66869666	TSS1454	292.6	136	ENSMUSG00000023460	Rab12	137	7.37
chr17	67702546	67704562	TSS1455	549.1	230	ENSMUSG00000033278	Ptprm	-229	9.1
chr17	71659313	71661026	TSS1456	246.1	149	ENSMUSG00000024053	Emilin2	776	5.91
chr17	72066572	72067748	TSS1457	314.15	105	ENSMUSG00000089779	Gm15641	120	10.92
chr17	74058573	74060013	TSS1458	280.63	164	ENSMUSG00000024064	Galnt14	470	6.38
chr17	74693348	74695294	TSS1459	166.9	180	ENSMUSG00000058704	Memo1	296	5.34
chr17	79419276	79420754	TSS1460	230.44	144	ENSMUSG00000024070	Prkd3	-262	6.6
chr17	79753614	79755629	TSS1461	196.87	220	ENSMUSG00000036533	Cdc42ep3	160	5.7
chr17	80294236	80295956	TSS1462	115.95	166	ENSMUSG00000059811	Atl2	347	4.33
chr17	87424020	87425052	TSS1463	216.98	128	ENSMUSG00000024145	Pigf	170	7.51
chr17	87762859	87764820	TSS1464	202.66	147	ENSMUSG00000089755	0610012D04Rik	552	7.53
chr17	89190723	89191821	TSS1465	562.1	140	ENSMUSG00000024107	Lhcgr	-21	15.89
chr18	3506778	3508690	TSS1466	160.5	151	ENSMUSG00000024232	Bambi	159	5.71
chr18	4634678	4635850	TSS1467	270.6	149	ENSMUSG00000033960	9430020K01Rik	588	5.92
chr18	7868444	7869705	TSS1468	129.04	142	ENSMUSG00000024283	Wac	528	3.85
chr18	7931919	7933396	TSS1469	105.02	110	ENSMUSG00000091019	Gm7502	-450	5.63
chr18	9211967	9215228	TSS1470	236.5	279	ENSMUSG00000036904	Fzd8	635	7.43
chr18	10725378	10726761	TSS1471	145.56	126	ENSMUSG00000024294	Mib1	155	3.67
chr18	12492057	12493092	TSS1472	323.38	117	ENSMUSG00000024421	Lama3	-6	8.31
chr18	14941406	14942553	TSS1473	131.65	127	ENSMUSG00000054321	Taf4b	307	4.8
chr18	20716229	20717279	TSS1474	228.25	130	ENSMUSG00000044393	Dsg2	186	7.69
chr18	21159428	21161170	TSS1475	260.7	158	ENSMUSG00000024317	Rnf138	59	6.27
chr18	24363463	24365144	TSS1476	268.98	169	ENSMUSG00000000420	Galnt1	516	5.89
chr18	24761520	24762937	TSS1477	135.16	117	ENSMUSG00000024271	Elp2	200	4.91
chr18	24867253	24869101	TSS1478	372.71	208	ENSMUSG00000034295	Fhod3	463	5.52
chr18	31918674	31919954	TSS1479	350.85	153	ENSMUSG00000041915	Ammecr1l	-461	10.92
chr18	35277956	35279217	TSS1480	234.29	131	ENSMUSG00000037815	Ctnna1	188	7.49
chr18	36440066	36441636	TSS1481	106.42	149	ENSMUSG00000043991	Pura	507	4.17
chr18	37089798	37090662	TSS1482	163.37	109	ENSMUSG00000007440	Pcdha1	273	8.13
chr18	37105748	37106345	TSS1483	157.18	112	ENSMUSG00000091969	Pcdha3	321	5.87
chr18	46357713	46359433	TSS1484	252.01	176	ENSMUSG00000033993	1700018A14Rik	-743	4.34
chr18	46901298	46902352	TSS1485	206.4	103	ENSMUSG00000024480	Ap3s1	273	7.28
chr18	49992074	49993042	TSS1486	274.12	115	ENSMUSG00000037416	Dmxl1	-17	7.58
chr18	50287734	50288541	TSS1487	409.22	114	ENSMUSG00000024507	Hsd17b4	159	11.9
chr18	52927517	52928741	TSS1488	206.39	120	ENSMUSG00000024534	Sncaip	765	6.62
chr18	53404734	53405823	TSS1489	405.34	134	ENSMUSG00000024535	Snx24	-202	8.09
chr18	58037539	58039524	TSS1490	225.06	170	ENSMUSG00000024597	Slc12a2	93	5.88
chr18	59334265	59336090	TSS1491	173.37	165	ENSMUSG00000058152	Chsy3	601	4.2
chr18	60585619	60587028	TSS1492	464.33	137	ENSMUSG00000073554	Gm6960	212	12.35
chr18	62338442	62340460	TSS1493	541.1	184	ENSMUSG00000054589	Gm9949	343	10.16
chr18	62483160	62484394	TSS1494	370.09	143	ENSMUSG00000026322	Htr4	180	8.99
chr18	63081563	63083084	TSS1495	191.34	143	ENSMUSG00000071847	Apcdd1	89	7.21
chr18	65046756	65048513	TSS1496	288.72	172	ENSMUSG00000024589	Nedd4l	219	6.62
chr18	67958754	67960233	TSS1497	179.12	125	ENSMUSG00000024542	Cep192	170	6.78
chr18	75178143	75179127	TSS1498	152.86	100	ENSMUSG00000035765	Dym	246	6.07
chr18	75979264	75980920	TSS1499	127.37	188	ENSMUSG00000044646	Zbtb7c	202	4.29
chr18	76400854	76402401	TSS1500	358.69	148	ENSMUSG00000024563	Smad2	668	8.91
chr18	77423364	77425287	TSS1501	269.54	167	ENSMUSG00000025425	St8sia5	133	6.47
chr18	77519823	77521349	TSS1502	227.08	132	ENSMUSG00000032818	Loxhd1	-491	5.44
chr18	80243369	80244944	TSS1503	146.04	115	ENSMUSG00000056214	Pard6g	106	4.99
chr18	80518751	80520331	TSS1504	621.59	201	ENSMUSG00000087218	Gm16997	-240	9.21
chr18	84888887	84890258	TSS1505	130.33	123	ENSMUSG00000047992	Fam69c	300	5.13
chr18	87925951	87927091	TSS1506	298.84	129	ENSMUSG00000069324	Gm5096	818	6.26
chr18	3336564	3337818	TSS1507	131.4	101	ENSMUSG00000063889	Crem	646	5.69
chr18	5591140	5593576	TSS1508	109.22	172	ENSMUSG00000063087	Gm10125	-230	4.59
chr18	9449286	9450456	TSS1509	312.8	126	ENSMUSG00000024286	Ccny	177	7.8
chr18	10609215	10610999	TSS1510	294.9	192	ENSMUSG00000024293	Esco1	566	6.53
chr18	11997347	11999421	TSS1511	316.41	198	ENSMUSG00000087420	Gm6277	-293	6.07
chr18	12394428	12395245	TSS1512	358.85	123	ENSMUSG00000024413	Npc1	162	13.11
chr18	15917734	15918920	TSS1513	207.39	104	ENSMUSG00000047161	Chst9	111	7.86
chr18	20840501	20841742	TSS1514	310.97	130	ENSMUSG00000091449	Gm10269	319	7.37
chr18	20903752	20905214	TSS1515	390.03	186	ENSMUSG00000056124	B4galt6	380	7.05
chr18	21457850	21459509	TSS1516	251.44	132	ENSMUSG00000042680	Fam59a	311	8.49
chr18	32069961	32071127	TSS1517	177.9	118	ENSMUSG00000044982	Sft2d3	836	5.76
chr18	33623160	33624319	TSS1518	324.09	135	ENSMUSG00000042834	D0H4S114	133	7.44
chr18	34531983	34533420	TSS1519	104.37	113	ENSMUSG00000005873	Reep5	246	4.04
chr18	35813541	35815284	TSS1520	185.55	172	ENSMUSG00000073600	Gm1614	460	4.33
chr18	36355418	36357560	TSS1521	386.96	210	ENSMUSG00000060275	Nrg2	87	8.61
chr18	39152056	39153996	TSS1522	137.43	136	ENSMUSG00000086991	Gm15334	875	5.28
chr18	44971365	44972349	TSS1523	227.19	110	ENSMUSG00000071856	Mcc	-197	6.88
chr18	46514450	46516976	TSS1524	931.22	380	ENSMUSG00000090893	Gm4840	818	9.64
chr18	46684585	46685765	TSS1525	205.78	108	ENSMUSG00000033319	Fem1c	227	5.23
chr18	46886965	46888627	TSS1526	217.46	133	ENSMUSG00000033022	Cdo1	-303	5.04
chr18	49914313	49915788	TSS1527	201.15	160	ENSMUSG00000024505	Dtwd2	145	6.35
chr18	52687914	52689410	TSS1528	195.5	109	ENSMUSG00000024529	Lox	815	5.31
chr18	53576906	53578071	TSS1529	129.99	125	ENSMUSG00000024538	Ppic	93	5.94
chr18	57084242	57085275	TSS1530	333.54	121	ENSMUSG00000032656	2014-03-03	440	6.93
chr18	60907336	60908852	TSS1531	102.11	148	ENSMUSG00000054008	Ndst1	163	3.4
chr18	61194950	61196293	TSS1532	137.08	112	ENSMUSG00000024619	Cdx1	430	5
chr18	61418682	61419908	TSS1533	750.05	440	ENSMUSG00000069367	Rps2-ps10	78	8.22
chr18	62069923	62071780	TSS1534	311.74	187	ENSMUSG00000032735	Ablim3	178	9.46
chr18	63545519	63547217	TSS1535	227.72	163	ENSMUSG00000041482	Fam38b	881	5.22
chr18	67404648	67405594	TSS1536	384.31	104	ENSMUSG00000062526	Mppe1	415	9.37
chr18	67769683	67771030	TSS1537	305.42	160	ENSMUSG00000024533	Spire1	91	7.21
chr18	68459314	68460602	TSS1538	106.31	102	ENSMUSG00000038121	4933403F05Rik	185	5.2
chr18	70689302	70690166	TSS1539	283.44	101	ENSMUSG00000038425	Poli	500	8.96
chr18	73913561	73914427	TSS1540	415.38	137	ENSMUSG00000036941	Elac1	189	11.04
chr18	73974503	73975645	TSS1541	184.43	112	ENSMUSG00000024556	Me2	100	7.49
chr18	75525895	75527781	TSS1542	106.65	188	ENSMUSG00000092569	RP24-263P17.1	448	5.05
chr18	77803488	77804984	TSS1543	211.09	135	ENSMUSG00000025427	Rnf165	-451	5.31
chr18	77951694	77953501	TSS1544	138.59	167	ENSMUSG00000047466	8030462N17Rik	283	4.55
chr18	80396816	80398253	TSS1545	434.47	171	ENSMUSG00000024570	Rbfa	116	11.24
chr18	80492164	80493368	TSS1546	320.53	150	ENSMUSG00000059852	Kcng2	139	8.93
chr18	80665661	80667346	TSS1547	223.13	155	ENSMUSG00000033323	Ctdp1	246	7.14
chr18	81130085	81130952	TSS1548	379.36	106	ENSMUSG00000024566	Atp9b	209	12.37
chr18	82574966	82577205	TSS1549	135.03	150	ENSMUSG00000024553	Galr1	-190	4.3
chr19	3322949	3324157	TSS1550	176.4	112	ENSMUSG00000024900	Cpt1a	91	7.54
chr19	3851612	3853173	TSS1551	170.73	118	ENSMUSG00000024843	Chka	224	6.68
chr19	4003218	4004715	TSS1552	135.16	115	ENSMUSG00000024871	Doc2g	605	6.68
chr19	4169330	4170343	TSS1553	295.03	122	ENSMUSG00000090702	Gm17552	423	6.63
chr19	4855026	4855896	TSS1554	230	109	ENSMUSG00000083282	Ctsf	328	6.56
chr19	5049712	5051896	TSS1555	122.57	165	ENSMUSG00000024883	Rin1	-666	4.53
chr19	5066966	5069250	TSS1556	292.52	220	ENSMUSG00000056481	Cd248	732	5.75
chr19	5473704	5475335	TSS1557	146.2	131	ENSMUSG00000024909	Efemp2	561	4.82
chr19	5636620	5638869	TSS1558	396.94	223	ENSMUSG00000024927	Rela	458	6.82
chr19	6183778	6185056	TSS1559	549.06	182	ENSMUSG00000024786	1700123I01Rik	-211	12.52
chr19	6340861	6341769	TSS1560	212.68	107	ENSMUSG00000024948	Map4k2	142	8.52
chr19	7069545	7071222	TSS1561	159.65	125	ENSMUSG00000047656	Trpt1	189	5.12
chr19	7129882	7133126	TSS1562	261.36	275	ENSMUSG00000036278	Macrod1	194	7.15
chr19	7491088	7493002	TSS1563	295.75	238	ENSMUSG00000053080	2700081O15Rik	-166	5.32
chr19	7742646	7743501	TSS1564	495.35	152	ENSMUSG00000024761	Gm16437	71	8.71
chr19	9357402	9358369	TSS1565	203.61	103	ENSMUSG00000067608	Pcna-ps2	27	9.37
chr19	10115318	10116670	TSS1566	215.76	125	ENSMUSG00000024664	Fads3	225	6.07
chr19	16206643	16208624	TSS1567	579.71	242	ENSMUSG00000024639	Gnaq	208	6.82
chr19	16509784	16511829	TSS1568	239.97	209	ENSMUSG00000024697	Gna14	137	5.05
chr19	17468336	17469114	TSS1569	450.35	116	ENSMUSG00000024712	Rfk	208	11.58
chr19	18787210	18788332	TSS1570	110.05	101	ENSMUSG00000047044	D030056L22Rik	98	5.13
chr19	21345950	21347679	TSS1571	323.55	188	ENSMUSG00000024750	Zfand5	-308	8.59
chr19	22213126	22214123	TSS1572	266.29	124	ENSMUSG00000052387	Trpm3	42	7.74
chr19	25073534	25074593	TSS1573	181.34	108	ENSMUSG00000052085	Dock8	89	4.85
chr19	25310796	25312285	TSS1574	130.86	186	ENSMUSG00000032702	Kank1	449	3.95
chr19	27291124	27292237	TSS1575	108.61	130	ENSMUSG00000024924	Vldlr	666	6.17
chr19	28908603	28910149	TSS1576	130.98	124	ENSMUSG00000024935	Slc1a1	-745	5.21
chr19	29037979	29039363	TSS1577	194.31	184	ENSMUSG00000040105	Ppapdc2	197	5
chr19	29175171	29176428	TSS1578	133.45	104	ENSMUSG00000024785	Rcl1	-247	5.96
chr19	29596246	29597812	TSS1579	187.9	155	ENSMUSG00000038658	C030046E11Rik	154	6.98
chr19	32560056	32561399	TSS1580	299.13	161	ENSMUSG00000024896	Minpp1	234	7.02
chr19	37000021	37001207	TSS1581	229.36	126	ENSMUSG00000040565	Btaf1	249	8.03
chr19	37248320	37249749	TSS1582	259.78	128	ENSMUSG00000085432	A330032B11Rik	579	6.51
chr19	37281070	37282631	TSS1583	152.41	157	ENSMUSG00000023307	2014-03-05	-273	4.72
chr19	37624756	37625615	TSS1584	446.2	121	ENSMUSG00000053799	Exoc6	271	11.86
chr19	38910857	38912220	TSS1585	316.19	158	ENSMUSG00000048720	Tbc1d12	407	5.72
chr19	40905164	40906638	TSS1586	625.77	183	ENSMUSG00000025010	Ccnj	89	11.63
chr19	42055062	42056971	TSS1587	197.41	138	ENSMUSG00000025171	Ubtd1	59	6.24
chr19	42107904	42110881	TSS1588	380.27	289	ENSMUSG00000025172	Ankrd2	-168	4.59
chr19	43514432	43516551	TSS1589	1338.31	343	ENSMUSG00000025189	Cnnm1	963	11.28
chr19	46575948	46577706	TSS1590	106.01	198	ENSMUSG00000025034	Trim8	287	3.13
chr19	46835292	46837650	TSS1591	225.05	187	ENSMUSG00000064105	Cnnm2	606	5.46
chr19	47088534	47090378	TSS1592	186.38	203	ENSMUSG00000034336	Ina	122	4.25
chr19	47252930	47254550	TSS1593	325.75	232	ENSMUSG00000006435	Neurl1a	671	5.61
chr19	47653597	47654904	TSS1594	257.51	159	ENSMUSG00000025060	Slk	118	6.93
chr19	53603286	53604445	TSS1595	101.23	126	ENSMUSG00000034765	Dusp5	194	4.23
chr19	56900295	56901357	TSS1596	456.94	132	ENSMUSG00000025081	Tdrd1	235	14.41
chr19	59396415	59397227	TSS1597	338.28	110	ENSMUSG00000067038	Rps12-ps3	88	13.36
chr19	60831322	60833329	TSS1598	254.58	224	ENSMUSG00000072437	Nanos1	811	5.01
chr19	3685614	3687402	TSS1599	247.26	220	ENSMUSG00000024913	Lrp5	125	5.11
chr19	4305402	4306543	TSS1600	235.46	130	ENSMUSG00000024858	Adrbk1	412	6.07
chr19	4396613	4398855	TSS1601	138.25	205	ENSMUSG00000054611	Kdm2a	-114	3.66
chr19	4476236	4477703	TSS1602	537.82	211	ENSMUSG00000049303	Syt12	560	9.94
chr19	4942218	4943289	TSS1603	280.72	130	ENSMUSG00000024901	Peli3	384	7.97
chr19	5084309	5086052	TSS1604	307.41	172	ENSMUSG00000061451	Tmem151a	-98	5.69
chr19	5097445	5100397	TSS1605	406.28	261	ENSMUSG00000024873	Cnih2	65	9.2
chr19	5117056	5118759	TSS1606	281.56	167	ENSMUSG00000024862	Klc2	301	5.88
chr19	5366213	5367530	TSS1607	127.49	110	ENSMUSG00000024844	Banf1	103	7.97
chr19	5456225	5457820	TSS1608	426.79	210	ENSMUSG00000042878	Ccdc85b	362	7
chr19	5891788	5894425	TSS1609	316.7	208	ENSMUSG00000044390	Tigd3	35	5.85
chr19	6014198	6016986	TSS1610	231.71	244	ENSMUSG00000024942	Capn1	-46	5.13
chr19	6117587	6118693	TSS1611	271.85	144	ENSMUSG00000024790	Sac3d1	442	7.25
chr19	6530946	6532397	TSS1612	229.02	130	ENSMUSG00000052188	Gm14964	879	5.53
chr19	6913727	6915632	TSS1613	109.39	134	ENSMUSG00000024952	Rps6ka4	978	3.57
chr19	6999169	7001166	TSS1614	225.89	192	ENSMUSG00000050623	1700019N12Rik	-930	5.91
chr19	7007545	7009381	TSS1615	852.61	228	ENSMUSG00000024957	Kcnk4	1000	11.7
chr19	7093003	7094503	TSS1616	123.54	102	ENSMUSG00000024965	Fermt3	-258	4.98
chr19	8848690	8850152	TSS1617	175.44	164	ENSMUSG00000079437	Tmem179b	-203	5.18
chr19	10530851	10532704	TSS1618	597.01	206	ENSMUSG00000090291	Lrrc10b	197	9.71
chr19	11951884	11953378	TSS1619	345.1	161	ENSMUSG00000051548	Gm6365	-187	9.2
chr19	12575139	12576387	TSS1620	194.01	102	ENSMUSG00000039982	Dtx4	676	5.83
chr19	16021142	16022171	TSS1621	379.09	102	ENSMUSG00000024640	Psat1	298	11.46
chr19	16058828	16059723	TSS1622	577.92	170	ENSMUSG00000041491	Cep78	101	9.84
chr19	16340979	16342296	TSS1623	367.84	165	ENSMUSG00000075268	Gm10819	546	7.63
chr19	24104904	24106115	TSS1624	151.49	106	ENSMUSG00000071604	Fam189a2	-91	6.07
chr19	24629711	24631385	TSS1625	269.66	193	ENSMUSG00000024867	Pip5k1b	-198	6.49
chr19	29121723	29122936	TSS1626	248.46	138	ENSMUSG00000024782	Ak3	300	6.23
chr19	29722151	29723282	TSS1627	290.56	150	ENSMUSG00000046324	Ermp1	232	7.25
chr19	30613555	30614584	TSS1628	670.26	245	ENSMUSG00000058816	Gm5972	-129	11.48
chr19	33835706	33837844	TSS1629	987.1	701	ENSMUSG00000024766	Lipo1	-655	8.77
chr19	34952495	34954065	TSS1630	245.13	176	ENSMUSG00000033610	Pank1	505	5.34
chr19	36130995	36132433	TSS1631	327.9	154	ENSMUSG00000024798	Htr7	332	8.22
chr19	36992743	36993915	TSS1632	551.21	234	ENSMUSG00000047632	Fgfbp3	826	7.21
chr19	37308063	37309267	TSS1633	196.41	149	ENSMUSG00000089143	U6	-632	4.04
chr19	40345409	40346555	TSS1634	348.39	136	ENSMUSG00000055044	Pdlim1	471	8.09
chr19	41280110	41281984	TSS1635	208.52	140	ENSMUSG00000025013	Tll2	-344	5.8
chr19	41921496	41922921	TSS1636	101.58	141	ENSMUSG00000047604	Frat2	161	4.12
chr19	42160238	42161152	TSS1637	190.21	121	ENSMUSG00000049670	Morn4	17	7.23
chr19	42275729	42276904	TSS1638	401.7	139	ENSMUSG00000018822	Sfrp5	399	9.21
chr19	42505294	42507457	TSS1639	172.26	177	ENSMUSG00000042401	Crtac1	-553	5.08
chr19	43748707	43750517	TSS1640	229.45	132	ENSMUSG00000040414	Slc25a28	191	6.49
chr19	45733742	45735227	TSS1641	157.17	118	ENSMUSG00000040913	Fbxw4	420	5.68
chr19	46221768	46223979	TSS1642	130.76	201	ENSMUSG00000025229	Pitx3	58	7.74
chr19	47538281	47539339	TSS1643	102.89	105	ENSMUSG00000053617	Sh3pxd2a	49	5.53
chr19	50752210	50753573	TSS1644	256.83	132	ENSMUSG00000043531	Sorcs1	76	7.28
chr19	53842202	53843663	TSS1645	176.06	132	ENSMUSG00000089807	Gm16298	-39	6.41
chr19	57081755	57084040	TSS1646	157.82	185	ENSMUSG00000025083	Afap1l2	-944	6.38
chr19	57388760	57389764	TSS1647	120.08	103	ENSMUSG00000025085	Ablim1	213	4.51
chr19	59149305	59150681	TSS1648	108.96	110	ENSMUSG00000041362	4930506M07Rik	731	4.04
chr19	59418611	59421132	TSS1649	190.48	202	ENSMUSG00000074746	Pdzd8	-423	6.91
chr2	3200531	3202501	TSS1650	228.2	187	ENSMUSG00000026643	Nmt2	442	4.95
chr2	4638333	4639908	TSS1651	396	141	ENSMUSG00000048186	Bend7	-201	8.69
chr2	5058467	5059548	TSS1652	646.48	166	ENSMUSG00000026676	Ccdc3	322	12.6
chr2	6243158	6244731	TSS1653	146.92	121	ENSMUSG00000039046	Usp6nl	-195	4.3
chr2	19578958	19580686	TSS1654	826.63	269	ENSMUSG00000043415	Otud1	-21	9.74
chr2	24804567	24806139	TSS1655	398.38	197	ENSMUSG00000026974	Zmynd19	129	7.87
chr2	25117124	25119295	TSS1656	338.85	255	ENSMUSG00000048707	Tprn	-653	7.61
chr2	25145192	25148433	TSS1657	267.23	291	ENSMUSG00000085830	E130003G02Rik	639	4.95
chr2	25227249	25228812	TSS1658	325.65	146	ENSMUSG00000026955	2010317E24Rik	264	7.64
chr2	25283730	25284974	TSS1659	277.09	144	ENSMUSG00000026944	Abca2	92	8.09
chr2	25993725	25994687	TSS1660	279.98	105	ENSMUSG00000087595	1810012K08Rik	213	8.76
chr2	26170787	26171880	TSS1661	144.86	123	ENSMUSG00000026930	Gpsm1	294	4.35
chr2	26441049	26443324	TSS1662	259.49	227	ENSMUSG00000092356	RP23-125H15.6	131	7.1
chr2	26934314	26935443	TSS1663	448.72	123	ENSMUSG00000036040	Adamtsl2	-86	15.47
chr2	27531122	27532384	TSS1664	238.76	158	ENSMUSG00000015846	Rxra	-437	8.49
chr2	28048230	28049548	TSS1665	334.97	164	ENSMUSG00000026833	Olfm1	228	7.71
chr2	28301547	28303325	TSS1666	376.51	210	ENSMUSG00000035829	Gm347	-57	5.75
chr2	29657875	29658913	TSS1667	242.49	122	ENSMUSG00000059316	Slc27a4	181	8.42
chr2	29724230	29725818	TSS1668	178.26	143	ENSMUSG00000039787	Cercam	144	5.39
chr2	29745252	29746706	TSS1669	102.01	152	ENSMUSG00000026790	Odf2	855	3.37
chr2	29820574	29821760	TSS1670	193.5	138	ENSMUSG00000057738	Spna2	-227	4.71
chr2	29931181	29934454	TSS1671	132.22	324	ENSMUSG00000026785	Pkn3	-880	6.27
chr2	30014762	30016002	TSS1672	278.7	129	ENSMUSG00000085401	Slc39a1-ps	587	9.3
chr2	30141003	30142548	TSS1673	130.68	139	ENSMUSG00000052533	Nup188	245	3.55
chr2	31655292	31657557	TSS1674	1182.74	316	ENSMUSG00000090901	Abl1	-471	13.24
chr2	31742273	31743531	TSS1675	132.65	108	ENSMUSG00000026840	Lamc3	16	5.72
chr2	32126983	32127992	TSS1676	872.55	280	ENSMUSG00000066068	Gm13611	168	15.58
chr2	32173147	32174507	TSS1677	139.36	125	ENSMUSG00000092765	AL808027.1	-204	6.69
chr2	32251189	32252595	TSS1678	512.36	214	ENSMUSG00000026820	Ptges2	515	10.31
chr2	32261287	32262507	TSS1679	173.65	124	ENSMUSG00000083004	Gm13413	156	7.98
chr2	33343953	33345205	TSS1680	337.4	110	ENSMUSG00000086939	Gm13530	-432	11.37
chr2	35413204	35414602	TSS1681	347.66	134	ENSMUSG00000026883	Dab2ip	-143	8.85
chr2	37630976	37632509	TSS1682	151.62	127	ENSMUSG00000035403	Crb2	-187	5
chr2	38526826	38528480	TSS1683	472.35	218	ENSMUSG00000087062	Gm13587	-42	10
chr2	48669026	48670208	TSS1684	200.65	129	ENSMUSG00000052155	Acvr2a	-260	7.02
chr2	49306275	49307309	TSS1685	209.54	149	ENSMUSG00000069495	Epc2	-189	7.3
chr2	49642745	49643894	TSS1686	159.03	115	ENSMUSG00000026765	Lypd6b	-66	5.07
chr2	52716482	52717935	TSS1687	281.26	185	ENSMUSG00000036053	Fmnl2	303	5.66
chr2	54288382	54289811	TSS1688	368.1	152	ENSMUSG00000060988	Galnt13	180	8.23
chr2	58418611	58420328	TSS1689	131.58	169	ENSMUSG00000026839	Upp2	201	4.68
chr2	58998677	59000306	TSS1690	527.37	223	ENSMUSG00000026991	Pkp4	961	7.41
chr2	59449424	59451061	TSS1691	357.21	209	ENSMUSG00000035168	Tanc1	127	7.37
chr2	65075850	65077354	TSS1692	226.27	157	ENSMUSG00000086881	Gm13594	-339	4.72
chr2	69560691	69561725	TSS1693	225.42	153	ENSMUSG00000042133	Ppig	649	7.53
chr2	69603950	69604898	TSS1694	123.92	108	ENSMUSG00000083007	Gm13623	80	5.31
chr2	70955291	70956928	TSS1695	119.06	123	ENSMUSG00000027015	Cybrd1	180	4.46
chr2	72471561	72472452	TSS1696	260.59	111	ENSMUSG00000081957	Ak3l2-ps	24	11.42
chr2	74416298	74417436	TSS1697	144.69	100	ENSMUSG00000087205	4930445N08Rik	-364	6.62
chr2	74512884	74514324	TSS1698	127.6	110	ENSMUSG00000001823	Hoxd12	354	3.98
chr2	74600635	74602049	TSS1699	325.56	152	ENSMUSG00000042448	Hoxd1	318	7.24
chr2	75669787	75670921	TSS1700	288.37	129	ENSMUSG00000042410	Agps	198	8.91
chr2	76512916	76513973	TSS1701	106.91	102	ENSMUSG00000002733	Plekha3	315	4.14
chr2	79475301	79476314	TSS1702	322.02	139	ENSMUSG00000027007	Ssfa2	186	7.61
chr2	80677201	80678967	TSS1703	284.28	272	ENSMUSG00000064193	Gm13699	147	5.36
chr2	83564030	83565351	TSS1704	340.34	168	ENSMUSG00000027087	Itgav	350	7.5
chr2	83794828	83796601	TSS1705	495.08	420	ENSMUSG00000091063	Gm13698	-648	10.57
chr2	83800618	83802360	TSS1706	510.97	393	ENSMUSG00000090496	Gm13693	-666	11.07
chr2	83806428	83808221	TSS1707	633.84	426	ENSMUSG00000089658	Gm13695	-630	12.11
chr2	83812231	83814044	TSS1708	610.24	426	ENSMUSG00000091152	Gm13696	-610	10.99
chr2	83818048	83819819	TSS1709	616.01	408	ENSMUSG00000092146	Gm13694	-654	11.91
chr2	83823851	83825651	TSS1710	656.16	424	ENSMUSG00000091729	Gm13697	-652	11.82
chr2	83829685	83831461	TSS1711	508.58	382	ENSMUSG00000090524	Gm13691	-648	11.3
chr2	84498786	84500515	TSS1712	716.66	208	ENSMUSG00000086598	Gm13718	90	20.57
chr2	90012389	90013979	TSS1713	1142.73	803	ENSMUSG00000080223	Gm13768	-897	6.07
chr2	90757201	90758508	TSS1714	214.69	112	ENSMUSG00000091037	Gm17661	136	6.51
chr2	91366740	91367848	TSS1715	304.83	128	ENSMUSG00000040549	Ckap5	403	7.63
chr2	91783873	91786323	TSS1716	315.1	207	ENSMUSG00000047923	Gm9821	1	6.07
chr2	103405991	103407926	TSS1717	139.68	155	ENSMUSG00000032724	Abtb2	826	4.59
chr2	104396587	104397719	TSS1718	456.65	172	ENSMUSG00000082379	Gm13884	169	8.36
chr2	109757650	109758856	TSS1719	489.02	152	ENSMUSG00000050199	Lgr4	171	10.03
chr2	112079265	112080507	TSS1720	306.07	121	ENSMUSG00000027134	Lpcat4	184	8.73
chr2	112105531	112106611	TSS1721	124.09	106	ENSMUSG00000027130	Slc12a6	-60	4.29
chr2	116946012	116947929	TSS1722	146.98	150	ENSMUSG00000027351	Spred1	410	3.99
chr2	118751912	118753623	TSS1723	304.08	149	ENSMUSG00000074916	Chst14	283	7.47
chr2	118992834	118994260	TSS1724	120.68	128	ENSMUSG00000046814	Gchfr	-68	3.7
chr2	119062490	119064121	TSS1725	288.71	265	ENSMUSG00000027315	Spint1	146	5.53
chr2	119176208	119177567	TSS1726	184.14	119	ENSMUSG00000027313	Chac1	-293	6.07
chr2	120964971	120966481	TSS1727	221.01	124	ENSMUSG00000027259	Adal	-179	5.84
chr2	121274882	121276939	TSS1728	163.49	159	ENSMUSG00000074884	Serf2	334	5.35
chr2	122456142	122457649	TSS1729	449.64	223	ENSMUSG00000074876	Spata5l1	336	7.31
chr2	127095323	127096848	TSS1730	255.56	178	ENSMUSG00000027367	Stard7	66	4.94
chr2	127161549	127162770	TSS1731	202.89	150	ENSMUSG00000027368	Dusp2	207	5.42
chr2	127250496	127251522	TSS1732	312.95	105	ENSMUSG00000046338	Gpat2	2	12.66
chr2	130275569	130276910	TSS1733	139.07	154	ENSMUSG00000027303	Ptpra	212	4.12
chr2	130731784	130733088	TSS1734	172.56	144	ENSMUSG00000027312	Atrn	113	6.34
chr2	131969960	131971536	TSS1735	346.13	176	ENSMUSG00000086756	Gm14051	254	7.49
chr2	132088681	132090070	TSS1736	162.89	115	ENSMUSG00000058793	Cds2	319	6.52
chr2	132672068	132673248	TSS1737	138.9	103	ENSMUSG00000027357	Crls1	285	5.35
chr2	134611648	134612917	TSS1738	493.65	160	ENSMUSG00000051177	Plcb1	538	9.44
chr2	135484049	135485982	TSS1739	193.2	208	ENSMUSG00000039943	Plcb4	779	4.99
chr2	139502717	139504771	TSS1740	367.24	243	ENSMUSG00000074766	Ism1	153	5.05
chr2	140221096	140222214	TSS1741	215.65	102	ENSMUSG00000068205	Macrod2	721	6.96
chr2	144156117	144158058	TSS1742	260.29	169	ENSMUSG00000084837	1700108N11Rik	-696	6.09
chr2	146046486	146049696	TSS1743	115.7	229	ENSMUSG00000068154	Insm1	108	3.49
chr2	146681358	146682301	TSS1744	352.07	102	ENSMUSG00000074749	Plk1s1	165	13.46
chr2	146838448	146839734	TSS1745	244.4	166	ENSMUSG00000027433	Xrn2	188	7.23
chr2	148220605	148222682	TSS1746	205.14	162	ENSMUSG00000037014	Sstr4	-148	5.91
chr2	151319725	151321002	TSS1747	154.07	292	ENSMUSG00000027455	Nsfl1c	606	4.27
chr2	151368085	151369179	TSS1748	217.41	135	ENSMUSG00000032966	Fkbp1a	176	6.35
chr2	151527456	151529132	TSS1749	101.21	157	ENSMUSG00000044364	5430405G05Rik	712	4.09
chr2	151668029	151669280	TSS1750	147.67	116	ENSMUSG00000032852	Rspo4	-39	4.92
chr2	151736428	151737717	TSS1751	155.02	126	ENSMUSG00000027460	Angpt4	332	5.52
chr2	151930451	151931991	TSS1752	173.78	120	ENSMUSG00000032802	Srxn1	350	5.23
chr2	152178668	152180374	TSS1753	121.01	143	ENSMUSG00000081434	Gm14165	-527	3.96
chr2	152579153	152580500	TSS1754	300.62	112	ENSMUSG00000009876	Cox4i2	-393	8.33
chr2	152736729	152738450	TSS1755	137.15	122	ENSMUSG00000027470	Mylk2	762	4.45
chr2	152787262	152788731	TSS1756	176.42	124	ENSMUSG00000074673	Ttll9	226	7.56
chr2	153650958	153652344	TSS1757	190.86	132	ENSMUSG00000083097	Gm14494	124	8.41
chr2	154377116	154379104	TSS1758	672.47	250	ENSMUSG00000078129	1700007I08Rik	440	9.71
chr2	154959096	154960148	TSS1759	172.62	117	ENSMUSG00000027598	Itch	184	6.66
chr2	155781491	155782977	TSS1760	347.87	145	ENSMUSG00000038241	Cep250	197	12.03
chr2	155890771	155892227	TSS1761	223.62	141	ENSMUSG00000038180	Spag4	367	5.35
chr2	156022110	156023220	TSS1762	282.83	107	ENSMUSG00000038116	Phf20	426	11.88
chr2	156246125	156247778	TSS1763	191.41	142	ENSMUSG00000027624	Epb4.1l1	749	5.51
chr2	156438548	156440355	TSS1764	157.21	185	ENSMUSG00000061689	Dlgap4	75	4.16
chr2	157104514	157105572	TSS1765	149.66	126	ENSMUSG00000027642	Rpn2	220	5.57
chr2	157726499	157728295	TSS1766	290.22	137	ENSMUSG00000062846	Gm14176	-5	7.36
chr2	157739752	157741496	TSS1767	191.73	171	ENSMUSG00000037843	Vstm2l	-23	4.44
chr2	158083459	158084910	TSS1768	341.02	149	ENSMUSG00000052922	Bpi	25	8.81
chr2	158235345	158236527	TSS1769	248.12	147	ENSMUSG00000027652	Ralgapb	171	6.64
chr2	160556162	160558403	TSS1770	508.66	232	ENSMUSG00000016933	Plcg1	83	8.58
chr2	162733457	162734686	TSS1771	400.44	119	ENSMUSG00000082514	Gm11452	429	9.9
chr2	163316380	163317668	TSS1772	152.56	113	ENSMUSG00000078949	R3hdml	-953	6.96
chr2	164286244	164287271	TSS1773	124.1	121	ENSMUSG00000090996	Dbndd2	402	4.43
chr2	164657579	164659715	TSS1774	288.63	212	ENSMUSG00000017760	Ctsa	-473	11.34
chr2	165817590	165819282	TSS1775	687.5	251	ENSMUSG00000027678	Ncoa3	439	7.48
chr2	167013324	167014678	TSS1776	138.64	123	ENSMUSG00000085151	1110018N20Rik	-452	4.43
chr2	167515959	167517126	TSS1777	195.64	114	ENSMUSG00000006462	A530013C23Rik	-81	4.78
chr2	167601580	167603597	TSS1778	367.51	171	ENSMUSG00000084797	Gm14321	-806	8.81
chr2	167906267	167907355	TSS1779	206.28	105	ENSMUSG00000044641	Pard6b	204	6.07
chr2	173934981	173937476	TSS1780	606.18	274	ENSMUSG00000039263	Npepl1	875	7.17
chr2	174109420	174112028	TSS1781	191.05	188	ENSMUSG00000027523	Gnas	-30	4.25
chr2	177627239	177628079	TSS1782	128.37	105	ENSMUSG00000082901	Gm14323	293	4.98
chr2	179176856	179178172	TSS1783	157.55	134	ENSMUSG00000000305	Cdh4	132	4.62
chr2	179758954	179760498	TSS1784	245.76	185	ENSMUSG00000039108	Lsm14b	136	5.15
chr2	179776298	179778408	TSS1785	270.26	240	ENSMUSG00000039086	Ss18l1	405	5.03
chr2	180234330	180236006	TSS1786	135.26	149	ENSMUSG00000027568	Ntsr1	691	4.29
chr2	181118818	181120233	TSS1787	256.3	122	ENSMUSG00000085028	Gm14462	675	5.25
chr2	181227630	181229552	TSS1788	423.67	204	ENSMUSG00000055882	Abhd16b	764	5.87
chr2	181231625	181232601	TSS1789	212.24	115	ENSMUSG00000000827	Tpd52l2	221	9.42
chr2	3391491	3392576	TSS1790	343.38	131	ENSMUSG00000026646	Suv39h2	281	8.09
chr2	5862503	5864028	TSS1791	216.67	142	ENSMUSG00000025815	Dhtkd1	974	9.62
chr2	6050563	6051472	TSS1792	145.66	108	ENSMUSG00000045319	5430407P10Rik	141	5.65
chr2	6053551	6055245	TSS1793	226.36	147	ENSMUSG00000082332	Gm13384	-88	10.67
chr2	10001531	10002729	TSS1794	137.73	122	ENSMUSG00000025781	Atp5c1	216	6.49
chr2	11020346	11022428	TSS1795	837.8	295	ENSMUSG00000083900	Gm13294	-75	15.46
chr2	17651545	17653505	TSS1796	166	188	ENSMUSG00000053702	Nebl	442	5.93
chr2	18313524	18314588	TSS1797	101.88	100	ENSMUSG00000026740	Dnajc1	190	4.91
chr2	19352294	19354192	TSS1798	243.25	172	ENSMUSG00000087103	Gm13344	-81	5.22
chr2	20889432	20891633	TSS1799	257.25	236	ENSMUSG00000036591	Arhgap21	178	4.31
chr2	21289038	21291166	TSS1800	469.29	213	ENSMUSG00000085680	Gm13327	192	9.32
chr2	24329374	24331507	TSS1801	220.62	151	ENSMUSG00000026976	Pax8	0	6.01
chr2	24774218	24775363	TSS1802	195.91	117	ENSMUSG00000036893	Ehmt1	481	6.76
chr2	24790116	24792040	TSS1803	119.01	150	ENSMUSG00000026972	Arrdc1	209	4.32
chr2	24909720	24911905	TSS1804	566.63	243	ENSMUSG00000092845	AL732585.1	-803	10.4
chr2	24950054	24951530	TSS1805	171.06	117	ENSMUSG00000036805	Noxa1	-355	5.23
chr2	25173929	25174995	TSS1806	307.59	161	ENSMUSG00000026959	Grin1	275	9.55
chr2	25463171	25464683	TSS1807	149.51	107	ENSMUSG00000015087	B230208H17Rik	-303	5.17
chr2	25837749	25839010	TSS1808	309.65	152	ENSMUSG00000026933	Camsap1	220	9.77
chr2	25876589	25878068	TSS1809	241.98	144	ENSMUSG00000036352	Ubac1	149	9.37
chr2	25977121	25978851	TSS1810	173.53	187	ENSMUSG00000026932	Nacc2	558	6.93
chr2	25995040	25996159	TSS1811	111.83	105	ENSMUSG00000087679	C330006A16Rik	293	4.73
chr2	26243714	26245338	TSS1812	109.35	151	ENSMUSG00000026927	Sdccag3	977	4.28
chr2	26371441	26372560	TSS1813	165.72	102	ENSMUSG00000026923	Notch1	260	7.2
chr2	26459002	26460575	TSS1814	239.03	152	ENSMUSG00000026922	Agpat2	-59	5.71
chr2	26788055	26789796	TSS1815	125.74	128	ENSMUSG00000014867	Surf4	646	5.33
chr2	27280629	27282741	TSS1816	478.08	227	ENSMUSG00000009621	Vav2	240	7.83
chr2	29602528	29603448	TSS1817	387.02	130	ENSMUSG00000079497	Gm13420	-167	9.05
chr2	29643423	29644232	TSS1818	361.41	107	ENSMUSG00000039826	Trub2	156	10.76
chr2	29700299	29702431	TSS1819	652.08	238	ENSMUSG00000065485	Mir219-2	251	8.09
chr2	30328427	30330450	TSS1820	314.81	224	ENSMUSG00000089762	Ier5l	74	5.18
chr2	30822687	30823731	TSS1821	147.67	110	ENSMUSG00000026849	Tor1a	214	6.66
chr2	31406985	31408753	TSS1822	258.9	188	ENSMUSG00000084226	Gm13426	904	8.04
chr2	31665523	31667461	TSS1823	316.24	201	ENSMUSG00000043102	Qrfp	236	6.72
chr2	31748267	31750368	TSS1824	448.22	216	ENSMUSG00000086356	Gm13441	-846	8.49
chr2	32207546	32209116	TSS1825	247.67	148	ENSMUSG00000026825	Dnm1	112	6.63
chr2	32449141	32450213	TSS1826	505.05	131	ENSMUSG00000093147	AL772271.2	-688	12.07
chr2	33286023	33287123	TSS1827	231.21	124	ENSMUSG00000068966	Zbtb34	191	7.75
chr2	33742331	33743731	TSS1828	245.65	115	ENSMUSG00000038740	Fam125b	27	6.07
chr2	34226638	34228533	TSS1829	162.02	222	ENSMUSG00000038718	Pbx3	554	6.27
chr2	34505114	34506265	TSS1830	195.63	113	ENSMUSG00000087635	Gm13414	-31	9.56
chr2	37557685	37559430	TSS1831	162.92	201	ENSMUSG00000026915	Strbp	955	4.74
chr2	39045388	39046525	TSS1832	240.14	148	ENSMUSG00000035236	Scai	205	7.41
chr2	52279598	52280649	TSS1833	356.73	116	ENSMUSG00000036093	Arl5a	349	8.85
chr2	53936884	53938343	TSS1834	266.15	125	ENSMUSG00000075334	Rprm	-3	7.76
chr2	60800063	60801759	TSS1835	108.57	141	ENSMUSG00000026970	Rbms1	75	3.55
chr2	63935958	63937159	TSS1836	137.03	116	ENSMUSG00000075324	Fign	-306	5.16
chr2	65961774	65963443	TSS1837	271.41	179	ENSMUSG00000026994	Galnt3	-3	5.06
chr2	70662784	70664110	TSS1838	147.93	115	ENSMUSG00000041997	Tlk1	556	5
chr2	70893172	70894473	TSS1839	108.1	113	ENSMUSG00000041975	Mettl8	-330	6.35
chr2	72817754	72819131	TSS1840	109.71	122	ENSMUSG00000027109	Sp3	-401	4.84
chr2	72850484	72851354	TSS1841	356.53	141	ENSMUSG00000092984	AL844840.2	56	10.27
chr2	73366708	73368033	TSS1842	342.08	174	ENSMUSG00000075284	Wipf1	502	7.28
chr2	75541341	75542777	TSS1843	144.82	138	ENSMUSG00000015839	Nfe2l2	296	4.36
chr2	76176024	76177368	TSS1844	312.88	145	ENSMUSG00000075270	Pde11a	50	6.85
chr2	78352772	78353599	TSS1845	480.7	123	ENSMUSG00000082701	Gm14460	348	13.15
chr2	80420543	80421938	TSS1846	377.62	175	ENSMUSG00000027002	Nckap1	-104	6.77
chr2	85036009	85037079	TSS1847	385.63	102	ENSMUSG00000075224	Lrrc55	338	13.2
chr2	90419626	90421454	TSS1848	290.64	230	ENSMUSG00000025314	Ptprj	398	4.81
chr2	91474845	91476782	TSS1849	193.16	152	ENSMUSG00000027249	F2	547	4.5
chr2	93173509	93174995	TSS1850	130.93	147	ENSMUSG00000027217	Tspan18	168	4.35
chr2	93662174	93663918	TSS1851	190.12	160	ENSMUSG00000027198	Ext2	226	7.62
chr2	102025811	102026851	TSS1852	273.88	137	ENSMUSG00000048058	Ldlrad3	162	8.8
chr2	102290439	102292319	TSS1853	217.85	225	ENSMUSG00000075012	Fjx1	315	4.35
chr2	104249734	104251165	TSS1854	160.23	116	ENSMUSG00000068373	D430041D05Rik	-71	4.89
chr2	104333064	104335017	TSS1855	122.75	174	ENSMUSG00000027177	Hipk3	860	4.31
chr2	104551668	104552988	TSS1856	227.86	167	ENSMUSG00000027175	Tcp11l1	52	5.69
chr2	104582352	104583244	TSS1857	198.24	100	ENSMUSG00000027173	Depdc7	158	8.21
chr2	104689235	104690136	TSS1858	198.24	100	ENSMUSG00000027171	Prrg4	280	7.06
chr2	111690623	111692051	TSS1859	1623.44	664	ENSMUSG00000083059	Gm13931	416	7.92
chr2	113056394	113057727	TSS1860	274.21	115	ENSMUSG00000057378	Ryr3	-185	6.53
chr2	117167815	117169101	TSS1861	216.9	101	ENSMUSG00000027347	Rasgrp1	629	6.59
chr2	118198345	118200043	TSS1862	263.5	175	ENSMUSG00000040133	Gpr176	-411	4.75
chr2	118981829	118983016	TSS1863	141.95	140	ENSMUSG00000070730	Fam82a2	296	6.77
chr2	121631808	121633424	TSS1864	439.21	194	ENSMUSG00000027238	Frmd5	581	9.56
chr2	126378089	126379665	TSS1865	204.91	187	ENSMUSG00000085076	Gm16762	428	5.34
chr2	126500164	126501998	TSS1866	242.38	161	ENSMUSG00000027361	Gabpb1	463	5.37
chr2	127365630	127367488	TSS1867	175.08	144	ENSMUSG00000027376	Prom2	222	5.12
chr2	128782405	128783371	TSS1868	520.49	283	ENSMUSG00000087267	4933427J07Rik	769	8.44
chr2	130222526	130224209	TSS1869	107.81	127	ENSMUSG00000027408	Cpxm1	85	5.22
chr2	130467843	130468905	TSS1870	116.27	106	ENSMUSG00000037703	Prosapip1	110	6.77
chr2	130629234	130630132	TSS1871	508.77	115	ENSMUSG00000089662	Gm14057	8	20.43
chr2	131012189	131013533	TSS1872	255.9	181	ENSMUSG00000027329	Spef1	32	10.19
chr2	132078095	132079248	TSS1873	171.77	118	ENSMUSG00000027342	Pcna	277	7.82
chr2	143687939	143689049	TSS1874	294.62	119	ENSMUSG00000027420	Bfsp1	402	7.37
chr2	143968064	143969413	TSS1875	290.08	285	ENSMUSG00000082480	Gm11687	123	5.53
chr2	148232597	148234280	TSS1876	218.49	151	ENSMUSG00000074743	Thbd	634	4.76
chr2	149655693	149657389	TSS1877	385.71	182	ENSMUSG00000074737	C530025M09Rik	350	7.83
chr2	150513685	150515450	TSS1878	459.38	197	ENSMUSG00000033080	Vsx1	756	8.49
chr2	150729779	150731206	TSS1879	124.07	114	ENSMUSG00000032046	Abhd12	150	4.82
chr2	152222090	152224262	TSS1880	173.75	170	ENSMUSG00000051817	Sox12	132	5.37
chr2	152758022	152759418	TSS1881	337.92	176	ENSMUSG00000074676	Foxs1	246	7.15
chr2	153049918	153051468	TSS1882	250.47	159	ENSMUSG00000074671	Tspyl3	166	7.58
chr2	153351212	153356762	TSS1883	105.83	423	ENSMUSG00000061411	8430427H17Rik	201	4.61
chr2	153912431	153914632	TSS1884	402.9	609	ENSMUSG00000081013	Gm14497	-688	7.77
chr2	154232722	154234109	TSS1885	277.78	170	ENSMUSG00000027488	Snta1	255	7.22
chr2	154394534	154396206	TSS1886	280.58	168	ENSMUSG00000027490	E2f1	298	7.85
chr2	155343103	155344387	TSS1887	287.66	181	ENSMUSG00000027603	Ggt7	65	10.52
chr2	155769363	155771234	TSS1888	375.91	164	ENSMUSG00000038259	Gdf5	38	8.34
chr2	156217794	156218880	TSS1889	534.95	269	ENSMUSG00000067833	2900097C17Rik	89	7.79
chr2	156903743	156905957	TSS1890	342.81	221	ENSMUSG00000055485	9830001H06Rik	-159	4.85
chr2	158053738	158055749	TSS1891	348.05	165	ENSMUSG00000037813	D630003M21Rik	721	8.9
chr2	160737162	160738697	TSS1892	171.94	138	ENSMUSG00000050700	Emilin3	120	4.72
chr2	160933880	160935695	TSS1893	269.18	171	ENSMUSG00000057133	Chd6	331	8.09
chr2	163222737	163223864	TSS1894	183.48	115	ENSMUSG00000017817	Jph2	488	6.91
chr2	163743625	163745511	TSS1895	407.93	183	ENSMUSG00000035226	Rims4	-148	8.75
chr2	165226345	165227743	TSS1896	405.98	135	ENSMUSG00000027670	4833422F24Rik	-825	11.68
chr2	165298172	165299196	TSS1897	257.91	107	ENSMUSG00000018459	Slc13a3	187	8.88
chr2	166538172	166539400	TSS1898	237.32	110	ENSMUSG00000039621	Prex1	174	11.18
chr2	166820953	166822009	TSS1899	208.15	147	ENSMUSG00000039536	Stau1	304	5.25
chr2	167173848	167175011	TSS1900	153.62	125	ENSMUSG00000017929	B4galt5	352	5.36
chr2	167512989	167515762	TSS1901	560.49	263	ENSMUSG00000090213	Tmem189	-236	6.73
chr2	168426540	168427836	TSS1902	226.36	148	ENSMUSG00000027544	Nfatc2	165	6.38
chr2	168566705	168567889	TSS1903	145.12	109	ENSMUSG00000027546	Atp9a	739	6.57
chr2	171867191	171869353	TSS1904	184.03	200	ENSMUSG00000067578	Cbln4	173	4.48
chr2	172943801	172946251	TSS1905	653.66	319	ENSMUSG00000070495	Ctcfl	267	10.06
chr2	173100081	173102362	TSS1906	131.62	156	ENSMUSG00000038400	Pmepa1	831	4.04
chr2	173403177	173404225	TSS1907	255.52	108	ENSMUSG00000027517	Ankrd60	243	6.72
chr2	175804071	175804843	TSS1908	115.09	111	ENSMUSG00000083481	Rps8-ps2	115	4.21
chr2	178141415	178142748	TSS1909	340.42	190	ENSMUSG00000060445	Sycp2	336	7.25
chr2	178147734	178149906	TSS1910	508.08	259	ENSMUSG00000049999	Ppp1r3d	99	5.73
chr2	179710628	179712125	TSS1911	200.64	116	ENSMUSG00000039117	Taf4a	-395	6.76
chr2	179838064	179839791	TSS1912	333.08	190	ENSMUSG00000039059	Hrh3	74	5.9
chr2	180023322	180024818	TSS1913	124.2	101	ENSMUSG00000038980	BC066135	823	7.58
chr2	180119751	180121437	TSS1914	182.92	137	ENSMUSG00000084843	B230312C02Rik	390	4.83
chr2	180509650	180512191	TSS1915	192.37	179	ENSMUSG00000045493	Bhlhe23	-160	4.04
chr2	180868854	180870221	TSS1916	128.02	167	ENSMUSG00000016346	Kcnq2	115	4.96
chr2	180890688	180892059	TSS1917	179.28	115	ENSMUSG00000016349	Eef1a2	94	5.05
chr2	181022002	181023266	TSS1918	609.39	227	ENSMUSG00000038705	Gmeb2	71	16.08
chr2	181193096	181195461	TSS1919	295.35	233	ENSMUSG00000027583	Zbtb46	375	5.68
chr2	181333048	181334223	TSS1920	240.77	115	ENSMUSG00000038605	Samd10	131	6.27
chr2	181404616	181406860	TSS1921	490.41	278	ENSMUSG00000046470	Sox18	217	6.22
chr3	14721226	14722535	TSS1922	959.7	493	ENSMUSG00000084092	Gm5843	-386	7.68
chr3	14885997	14887321	TSS1923	212.65	135	ENSMUSG00000027562	Car2	426	4.89
chr3	24231790	24232469	TSS1924	150.56	104	ENSMUSG00000057036	Gm7536	114	6.66
chr3	28980768	28982277	TSS1925	160.16	128	ENSMUSG00000063600	Egfem1	835	5.35
chr3	30754566	30755559	TSS1926	162.7	103	ENSMUSG00000037661	Gpr160	228	6.07
chr3	30992829	30994959	TSS1927	194.97	177	ENSMUSG00000027660	Skil	222	5.37
chr3	31048328	31049371	TSS1928	210.09	101	ENSMUSG00000037625	Cldn11	67	8.16
chr3	32716144	32717228	TSS1929	136.98	128	ENSMUSG00000056900	Usp13	167	6.42
chr3	33698399	33699778	TSS1930	222.37	151	ENSMUSG00000027677	Ttc14	428	6.82
chr3	35652896	35653749	TSS1931	180.64	102	ENSMUSG00000037400	Atp11b	259	5.94
chr3	35830912	35832228	TSS1932	573.87	169	ENSMUSG00000085655	Gm15952	3	10.41
chr3	36961877	36963070	TSS1933	384.92	151	ENSMUSG00000027719	Adad1	192	9.29
chr3	40512329	40513489	TSS1934	1015.72	202	ENSMUSG00000069041	Slc25a31	-41	17.46
chr3	40752905	40754748	TSS1935	277.17	198	ENSMUSG00000037814	Larp1b	-597	7.73
chr3	51028137	51029541	TSS1936	110.14	119	ENSMUSG00000023087	Ccrn4l	48	4.03
chr3	51080111	51081819	TSS1937	118.58	162	ENSMUSG00000087440	4930577N17Rik	-134	3.84
chr3	54985367	54986736	TSS1938	510.8	166	ENSMUSG00000027794	Sohlh2	-30	11.2
chr3	58218357	58219711	TSS1939	159.36	108	ENSMUSG00000027806	Tsc22d2	-554	5.34
chr3	58790962	58791966	TSS1940	298.78	188	ENSMUSG00000059776	Gm10071	142	6.91
chr3	60806078	60807821	TSS1941	234.13	155	ENSMUSG00000027765	P2ry1	-206	5.12
chr3	65197136	65199220	TSS1942	296.48	185	ENSMUSG00000048916	Gm5540	109	7.9
chr3	68672591	68674796	TSS1943	195.35	203	ENSMUSG00000046999	1110032F04Rik	129	7.1
chr3	70491533	70493293	TSS1944	1834.53	1099	ENSMUSG00000074877	Gm10780	-978	4.82
chr3	80840095	80841773	TSS1945	148.12	139	ENSMUSG00000028019	Pdgfc	504	4.75
chr3	83568895	83571108	TSS1946	138	184	ENSMUSG00000027996	Sfrp2	399	5.18
chr3	84617622	84619329	TSS1947	101.75	134	ENSMUSG00000028086	Fbxw7	-536	6.38
chr3	86027418	86028966	TSS1948	139.23	157	ENSMUSG00000028080	Lrba	-362	3.73
chr3	87329128	87330133	TSS1949	178.53	100	ENSMUSG00000003382	Etv3	299	7.35
chr3	87709751	87710934	TSS1950	109.37	115	ENSMUSG00000004897	Hdgf	-230	3.73
chr3	87733647	87734816	TSS1951	254.45	107	ENSMUSG00000048039	Isg20l2	137	12.24
chr3	89518704	89519743	TSS1952	267.18	125	ENSMUSG00000027951	Adar	274	7.45
chr3	89634700	89636172	TSS1953	289.03	171	ENSMUSG00000046280	She	-108	6.53
chr3	90068705	90070738	TSS1954	290.13	233	ENSMUSG00000042404	Dennd4b	128	5.93
chr3	91828301	91829003	TSS1955	194.17	105	ENSMUSG00000082826	Gm6097	119	5.89
chr3	94216346	94217736	TSS1956	262.39	117	ENSMUSG00000041912	Tdrkh	112	9.46
chr3	95362875	95364153	TSS1957	369.04	137	ENSMUSG00000028109	Hormad1	36	8.87
chr3	95425814	95426778	TSS1958	227.34	108	ENSMUSG00000060438	Rps10-ps1	271	5.67
chr3	96438246	96440076	TSS1959	317.91	197	ENSMUSG00000028102	Pex11b	269	7.05
chr3	96500032	96501736	TSS1960	166.7	212	ENSMUSG00000028101	Pias3	927	4.45
chr3	97461931	97462909	TSS1961	126.68	103	ENSMUSG00000038205	Prkab2	456	6.91
chr3	97817063	97818303	TSS1962	354.09	146	ENSMUSG00000027878	Notch2	162	10.17
chr3	98185910	98187313	TSS1963	199.3	100	ENSMUSG00000050064	Zfp697	91	8
chr3	98624759	98625416	TSS1964	691.9	114	ENSMUSG00000082185	Gm12428	-2	28.3
chr3	101180664	101181732	TSS1965	191.83	111	ENSMUSG00000042035	Igsf3	115	6.76
chr3	102007555	102008970	TSS1966	136.06	139	ENSMUSG00000089916	Gm16160	111	4.27
chr3	103083400	103084751	TSS1967	112.47	114	ENSMUSG00000033014	Trim33	602	5.27
chr3	103718004	103719404	TSS1968	160.95	120	ENSMUSG00000044098	Rsbn1	910	5.17
chr3	104003616	104004846	TSS1969	617.27	391	ENSMUSG00000088479	SNORA17	-716	7.23
chr3	104441788	104443575	TSS1970	117.28	158	ENSMUSG00000032902	Slc16a1	147	3.72
chr3	106838599	106840646	TSS1971	423.23	220	ENSMUSG00000047959	Kcna3	107	9.37
chr3	107698422	107699487	TSS1972	189.2	100	ENSMUSG00000004032	Gstm5	166	7.68
chr3	116169089	116170486	TSS1973	378.99	114	ENSMUSG00000088840	SNORA17	501	11.39
chr3	116297255	116298527	TSS1974	117.54	139	ENSMUSG00000027959	Sass6	174	4.32
chr3	121948289	121949345	TSS1975	391.38	127	ENSMUSG00000028124	Gclm	343	10.03
chr3	129581319	129582445	TSS1976	251.99	137	ENSMUSG00000027999	Pla2g12a	175	7.92
chr3	132972649	132973968	TSS1977	422.49	185	ENSMUSG00000028013	Ppa2	348	9.58
chr3	136332294	136334089	TSS1978	456.81	221	ENSMUSG00000028161	Ppp3ca	-510	8.59
chr3	137727644	137729104	TSS1979	331.21	150	ENSMUSG00000090066	1110002E22Rik	459	8.99
chr3	138404465	138406026	TSS1980	288.96	138	ENSMUSG00000028152	Tspan5	-184	6.77
chr3	145421229	145422602	TSS1981	349.15	159	ENSMUSG00000028194	Ddah1	56	7.41
chr3	145650385	145652128	TSS1982	107.88	200	ENSMUSG00000036863	Syde2	667	3.56
chr3	145883409	145884635	TSS1983	135.91	107	ENSMUSG00000036832	Lpar3	82	5.55
chr3	146067060	146068345	TSS1984	208.34	129	ENSMUSG00000036825	Ssx2ip	180	6.41
chr3	152058363	152060170	TSS1985	292.2	186	ENSMUSG00000039068	Zzz3	655	6.4
chr3	153636038	153637099	TSS1986	368.09	121	ENSMUSG00000028360	Slc44a5	99	10.19
chr3	157229593	157230681	TSS1987	227.79	105	ENSMUSG00000040016	Ptger3	135	7.37
chr3	8666585	8668074	TSS1988	232.81	148	ENSMUSG00000040289	Hey1	-526	6.76
chr3	9003690	9004807	TSS1989	223.58	140	ENSMUSG00000027506	Tpd52	262	4.84
chr3	10439216	10440305	TSS1990	628.5	177	ENSMUSG00000027534	Snx16	222	13.02
chr3	11014121	11015319	TSS1991	394.78	172	ENSMUSG00000069106	Gm8910	134	10.52
chr3	19210472	19212023	TSS1992	195.02	137	ENSMUSG00000069094	Pde7a	89	5.33
chr3	19934712	19935571	TSS1993	290.52	135	ENSMUSG00000027615	Hps3	135	9.1
chr3	31207695	31209474	TSS1994	241.82	115	ENSMUSG00000069072	Slc7a14	922	6.03
chr3	32515028	32516258	TSS1995	355.33	143	ENSMUSG00000027669	Gnb4	-327	7.67
chr3	36587753	36589353	TSS1996	190.38	158	ENSMUSG00000027716	Trpc3	202	5.61
chr3	53266702	53268054	TSS1997	143.22	126	ENSMUSG00000042997	Nhlrc3	118	4.96
chr3	57650755	57652187	TSS1998	372.22	176	ENSMUSG00000027805	Pfn2	394	6.82
[truncated: 1,338 more rows]
